# Supplementary material for: Balancing plant conservation and agricultural production in the Ecuadorian Dry Inter-Andean Valleys
Source: PeerJ. 2019 Feb 13;7:e6207. doi: 10.7717/peerj.6207 (PMC6377594; doi:10.7717/peerj.6207)
Supplement: Supplemental Information 3 [file peerj-07-6207-s003.csv]

Spp	Lonaea	Lataea
Abutilon_ibarrense	-2081008.652	3579332.894
Abutilon_ibarrense	-2080841.882	3577949.501
Abutilon_ibarrense	-2080495.469	3575075.937
Abutilon_ibarrense	-2082291.043	3589970.587
Abutilon_ibarrense	-2080752.077	3577204.55
Abutilon_ibarrense	-2081265.195	3581460.97
Abutilon_ibarrense	-2083017.341	3580242.142
Abutilon_ibarrense	-2083855.187	3574034.652
Abutilon_ibarrense	-2052110.375	3569675.865
Abutilon_ibarrense	-2052381.467	3568905.471
Abutilon_ibarrense	-2052433.515	3568884.276
Abutilon_ibarrense	-2078222.501	3591961.912
Abutilon_ibarrense	-2077834.552	3590794.933
Abutilon_ibarrense	-2081929.824	3567912.234
Abutilon_ibarrense	-2056293.707	3573249.797
Abutilon_ibarrense	-2063594.159	3576553.159
Abutilon_ibarrense	-2063594.159	3576553.159
Abutilon_ibarrense	-2063594.155	3576553.124
Abutilon_ibarrense	-2063594.159	3576553.159
Abutilon_ibarrense	-2063594.193	3576553.119
Abutilon_ibarrense	-2063594.193	3576553.119
Abutilon_ibarrense	-2063594.193	3576553.119
Abutilon_ibarrense	-2063594.159	3576553.159
Abutilon_ibarrense	-2097207.355	3520220.707
Abutilon_ibarrense	-2097207.355	3520220.707
Abutilon_ibarrense	-2062727.135	3576232.096
Abutilon_ibarrense	-2062727.135	3576232.096
Abutilon_ibarrense	-2062727.135	3576232.096
Abutilon_ibarrense	-2068044.067	3584640.91
Abutilon_ibarrense	-2068044.067	3584640.91
Abutilon_ibarrense	-2056501.45	3576297.15
Abutilon_ibarrense	-2056501.45	3576297.15
Abutilon_ibarrense	-2062243.943	3577986.606
Abutilon_ibarrense	-2062548.284	3574952.298
Abutilon_ibarrense	-2078387.112	3587371.732
Abutilon_ibarrense	-2052026.35	3585322.779
Abutilon_ibarrense	-2052026.35	3585322.779
Abutilon_ibarrense	-2052026.35	3585322.779
Abutilon_ibarrense	-2052026.35	3585322.779
Abutilon_ibarrense	-2052026.35	3585322.779
Abutilon_ibarrense	-2079240.29	3594461.241
Abutilon_ibarrense	-2079240.29	3594461.241
Abutilon_ibarrense	-2081008.652	3579332.894
Abutilon_ibarrense	-2083017.341	3580242.142
Abutilon_ibarrense	-2083855.187	3574034.652
Abutilon_ibarrense	-2052110.375	3569675.865
Abutilon_ibarrense	-2052381.467	3568905.471
Abutilon_ibarrense	-2052433.515	3568884.276
Abutilon_ibarrense	-2078222.501	3591961.912
Abutilon_ibarrense	-2077834.552	3590794.933
Acacia_macracantha	-2135651.904	3046108.385
Acacia_macracantha	-2143768.752	3050004.272
Acacia_macracantha	-2181275.993	3075687.609
Acacia_macracantha	-2177770.025	3071086.038
Acacia_macracantha	-2155508.152	3070716.182
Acacia_macracantha	-2098186.317	3525832.965
Acacia_macracantha	-2097005.261	3526316.848
Acacia_macracantha	-2097586.565	3525591.719
Acacia_macracantha	-2098582.182	3524349.706
Acacia_macracantha	-2098521.741	3524326.992
Acacia_macracantha	-2096421.001	3520785.979
Acacia_macracantha	-2106963.45	3532800.162
Acacia_macracantha	-2106909.908	3532755.595
Acacia_macracantha	-2106106.693	3533527.43
Acacia_macracantha	-2106167.069	3533504.168
Acacia_macracantha	-2081008.652	3579332.894
Acacia_macracantha	-2081008.652	3579332.894
Acacia_macracantha	-2081218.79	3579343.546
Acacia_macracantha	-2083938.202	3580283.936
Acacia_macracantha	-2083856.21	3580296.832
Acacia_macracantha	-2083714.753	3580322.902
Acacia_macracantha	-2083310.198	3580245.785
Acacia_macracantha	-2083017.341	3580242.142
Acacia_macracantha	-2083855.187	3574034.652
Acacia_macracantha	-2052110.375	3569675.865
Acacia_macracantha	-2052381.467	3568905.471
Acacia_macracantha	-2052433.515	3568884.276
Acacia_macracantha	-2078222.501	3591961.912
Acacia_macracantha	-2077834.552	3590794.933
Acacia_macracantha	-2148856.263	3166300.808
Acacia_macracantha	-2156890.122	3157986.749
Acacia_macracantha	-2140825.944	3146710.983
Acacia_macracantha	-2142144.735	3146644.507
Acacia_macracantha	-2175402.736	3055973.19
Acacia_macracantha	-2175360.987	3055892.246
Acacia_macracantha	-2198258.708	3044288.036
Acacia_macracantha	-2198077.622	3044858.13
Acacia_macracantha	-2181798.621	3073289.684
Acacia_macracantha	-2182359.718	3074141.212
Acacia_macracantha	-2188623.62	3075275.103
Acacia_macracantha	-2188199.557	3074039.18
Acacia_macracantha	-2205740.215	3068243.601
Acacia_macracantha	-2199057.196	3072207.834
Acacia_macracantha	-2199091.252	3071466.685
Acacia_macracantha	-2207557.741	3060045.527
Acacia_macracantha	-2209071.683	3056668.887
Acacia_macracantha	-2200041.703	3069322.825
Acacia_macracantha	-2140458.363	3143993.935
Acacia_macracantha	-2063594.159	3576553.159
Acacia_macracantha	-2135651.904	3046108.385
Acacia_macracantha	-2143768.752	3050004.272
Acacia_macracantha	-2181275.993	3075687.609
Acacia_macracantha	-2177770.025	3071086.038
Acacia_macracantha	-2155508.152	3070716.182
Acacia_macracantha	-2098186.317	3525832.965
Acacia_macracantha	-2097005.261	3526316.848
Acacia_macracantha	-2097586.565	3525591.719
Acacia_macracantha	-2098582.182	3524349.706
Acacia_macracantha	-2098521.741	3524326.992
Acacia_macracantha	-2096421.001	3520785.979
Acacia_macracantha	-2106963.45	3532800.162
Acacia_macracantha	-2106909.908	3532755.595
Acacia_macracantha	-2106106.693	3533527.43
Acacia_macracantha	-2106167.069	3533504.168
Acacia_macracantha	-2081008.652	3579332.894
Acacia_macracantha	-2081008.652	3579332.894
Acacia_macracantha	-2081218.79	3579343.546
Acacia_macracantha	-2083938.202	3580283.936
Acacia_macracantha	-2083856.21	3580296.832
Acacia_macracantha	-2083714.753	3580322.902
Acacia_macracantha	-2083310.198	3580245.785
Acacia_macracantha	-2083017.341	3580242.142
Acacia_macracantha	-2083855.187	3574034.652
Acacia_macracantha	-2052110.375	3569675.865
Acacia_macracantha	-2052381.467	3568905.471
Acacia_macracantha	-2052433.515	3568884.276
Acacia_macracantha	-2078222.501	3591961.912
Acacia_macracantha	-2077834.552	3590794.933
Acacia_macracantha	-2148856.263	3166300.808
Acacia_macracantha	-2156890.122	3157986.749
Acacia_macracantha	-2140825.944	3146710.983
Acacia_macracantha	-2142144.735	3146644.507
Acacia_macracantha	-2175402.736	3055973.19
Acacia_macracantha	-2175360.987	3055892.246
Acacia_macracantha	-2198258.708	3044288.036
Acacia_macracantha	-2198077.622	3044858.13
Acacia_macracantha	-2181798.621	3073289.684
Acacia_macracantha	-2182359.718	3074141.212
Acacia_macracantha	-2188623.62	3075275.103
Acacia_macracantha	-2188199.557	3074039.18
Acacia_macracantha	-2205740.215	3068243.601
Acacia_macracantha	-2199057.196	3072207.834
Acacia_macracantha	-2199091.252	3071466.685
Acacia_macracantha	-2207557.741	3060045.527
Acacia_macracantha	-2209071.683	3056668.887
Acacia_macracantha	-2200041.703	3069322.825
Acacia_macracantha	-2140458.363	3143993.935
Acacia_macracantha	-2244619.004	3041987.095
Acacia_macracantha	-2130321.048	3057480.296
Acacia_macracantha	-2078257.909	3567888.299
Acacia_macracantha	-2078257.909	3567888.299
Acacia_macracantha	-2078257.909	3567888.299
Acacia_macracantha	-2078257.909	3567888.299
Acacia_macracantha	-2107156.379	3531139.188
Acacia_macracantha	-2099471.096	3526551.651
Acacia_macracantha	-2074566.753	3571637.891
Acacia_macracantha	-2107156.379	3531139.188
Acacia_macracantha	-2235137.246	3082322.304
Acacia_macracantha	-2207302.292	3028541.319
Acacia_macracantha	-2063594.193	3576553.119
Acacia_macracantha	-2094499.165	3518687.272
Acacia_macracantha	-2097696.817	3525784.38
Acacia_macracantha	-2094499.165	3518687.272
Acacia_macracantha	-2097490.856	3518144.186
Acacia_macracantha	-2097641.078	3523778.511
Acacia_macracantha	-2097641.078	3523778.511
Acacia_macracantha	-2097641.078	3523778.511
Acacia_macracantha	-2097641.078	3523778.511
Acacia_macracantha	-2097641.078	3523778.511
Acacia_macracantha	-2097641.078	3523778.511
Acacia_macracantha	-2097641.078	3523778.511
Acacia_macracantha	-2095096.891	3518672.228
Acacia_macracantha	-2097490.856	3518144.186
Acacia_macracantha	-2106498.733	3519680.458
Acacia_macracantha	-2062727.135	3576232.096
Acacia_macracantha	-2062727.135	3576232.096
Acacia_macracantha	-2062727.135	3576232.096
Acacia_macracantha	-2062727.135	3576232.096
Acacia_macracantha	-2092863.535	3519251.017
Acacia_macracantha	-2092863.535	3519251.017
Acacia_macracantha	-2075302.645	3575721.076
Acacia_macracantha	-2075302.645	3575721.076
Acacia_macracantha	-2154496.149	3080044.665
Acacia_macracantha	-2155333.765	3081218.885
Acacia_macracantha	-2134261.756	3056636.361
Acacia_macracantha	-2134261.756	3056636.361
Acacia_macracantha	-2159736.26	3084652.2
Acacia_macracantha	-2135701.383	3056421.881
Acacia_macracantha	-2170992.138	3169671.793
Acacia_macracantha	-2162931.626	3158156.157
Acacia_macracantha	-2170992.138	3169671.793
Acacia_macracantha	-2078387.112	3587371.732
Acacia_macracantha	-2103475.697	3508618.355
Acacia_macracantha	-2153164.351	3082787.216
Acacia_macracantha	-2153164.351	3082787.216
Acacia_macracantha	-2151497.629	3081264.362
Acacia_macracantha	-2151497.629	3081264.362
Acacia_macracantha	-2151497.629	3081264.362
Acacia_macracantha	-2140755.881	3058070.112
Acacia_macracantha	-2136901.116	3054592.466
Acacia_macracantha	-2136901.116	3054592.466
Acacia_macracantha	-2136444.846	3053405.948
Acacia_macracantha	-2052026.35	3585322.779
Acacia_macracantha	-2147672.838	3129441.864
Acacia_macracantha	-2147672.838	3129441.864
Acacia_macracantha	-2147672.838	3129441.864
Acacia_macracantha	-2140931.195	3146680.988
Acacia_macracantha	-2140931.195	3146680.988
Acacia_macracantha	-2095769.287	3506849.343
Acacia_macracantha	-2107478.807	3509934.78
Acacia_macracantha	-2059794.169	3577007.033
Acacia_macracantha	-2083023.542	3596603.997
Acacia_macracantha	-2199765.357	3070361.009
Acacia_macracantha	-2199073.447	3039015.261
Acacia_macracantha	-2079240.29	3594461.241
Acacia_macracantha	-2079240.29	3594461.241
Acalypha_padifolia	-2081008.652	3579332.894
Acalypha_padifolia	-2083856.21	3580296.832
Acalypha_padifolia	-2052433.515	3568884.276
Acalypha_padifolia	-2092128.615	3374755.277
Acalypha_padifolia	-2148856.263	3166300.808
Acalypha_padifolia	-2198258.708	3044288.036
Acalypha_padifolia	-2084912.618	3568700.769
Acalypha_padifolia	-2084912.618	3568700.769
Acalypha_padifolia	-2100944.296	3502894.035
Acalypha_padifolia	-2163843.607	3097214.67
Acalypha_padifolia	-2136318.584	3043415.493
Acalypha_padifolia	-2185467.182	3068841.417
Acalypha_padifolia	-2185467.182	3068841.417
Acalypha_padifolia	-2095769.287	3506849.343
Acalypha_padifolia	-2169586.017	3083539.381
Acalypha_padifolia	-2169586.017	3083539.381
Acalypha_padifolia	-2100277.215	3498165.826
Acalypha_padifolia	-2100277.215	3498165.826
Acalypha_padifolia	-2100277.215	3498165.826
Acalypha_padifolia	-2100277.215	3498165.826
Acalypha_padifolia	-2100277.215	3498165.826
Acalypha_padifolia	-2100277.215	3498165.826
Acalypha_padifolia	-2100277.215	3498165.826
Acalypha_padifolia	-2081008.652	3579332.894
Acalypha_padifolia	-2083856.21	3580296.832
Acalypha_padifolia	-2052433.515	3568884.276
Acalypha_padifolia	-2092128.615	3374755.277
Acalypha_padifolia	-2148856.263	3166300.808
Acalypha_padifolia	-2198258.708	3044288.036
Aegopogon_cenchroides	-2157488.092	3393153.452
Aegopogon_cenchroides	-2097020.94	3393399.177
Aegopogon_cenchroides	-2092206.051	3371058.707
Aegopogon_cenchroides	-2091857.948	3372318.476
Aegopogon_cenchroides	-2090020.448	3373576.008
Aegopogon_cenchroides	-2085120	3360071.074
Aegopogon_cenchroides	-2136317.666	3076169.846
Aegopogon_cenchroides	-2127916.098	3274623.901
Aegopogon_cenchroides	-2127916.098	3274623.901
Aegopogon_cenchroides	-2127916.098	3274623.901
Aegopogon_cenchroides	-2130516.634	3265143.619
Aegopogon_cenchroides	-2142355.427	3100250.953
Aegopogon_cenchroides	-2142355.427	3100250.953
Aegopogon_cenchroides	-2134130.158	3084581.361
Aegopogon_cenchroides	-2122541.355	3277127.636
Aegopogon_cenchroides	-2129715.763	3276483.639
Aegopogon_cenchroides	-2120831.416	3515755.75
Aegopogon_cenchroides	-2132155.498	3263106.174
Aegopogon_cenchroides	-2132155.498	3263106.174
Aegopogon_cenchroides	-2132155.498	3263106.174
Aegopogon_cenchroides	-2142045.618	3177361.565
Aegopogon_cenchroides	-2142813.161	3177042.733
Aegopogon_cenchroides	-2128594.333	3280028.852
Aegopogon_cenchroides	-2128594.333	3280028.852
Aegopogon_cenchroides	-2128594.333	3280028.852
Aegopogon_cenchroides	-2128594.333	3280028.852
Aegopogon_cenchroides	-2106018.278	3208748.93
Aegopogon_cenchroides	-2106018.278	3208748.93
Aegopogon_cenchroides	-2130953.442	3044870.119
Aegopogon_cenchroides	-2089224.919	3527070.63
Aegopogon_cenchroides	-2089224.919	3527070.63
Aegopogon_cenchroides	-2089224.919	3527070.63
Aegopogon_cenchroides	-2098666.885	3516431.25
Aegopogon_cenchroides	-2098666.885	3516431.25
Aegopogon_cenchroides	-2135558.308	3049036.286
Aegopogon_cenchroides	-2135558.308	3049036.286
Aegopogon_cenchroides	-2157140.463	3081447.544
Aegopogon_cenchroides	-2125778.602	3040865.265
Aegopogon_cenchroides	-2126337.812	3040952.741
Aegopogon_cenchroides	-2125778.602	3040865.265
Aegopogon_cenchroides	-2121769.847	3280579.509
Aegopogon_cenchroides	-2121769.847	3280579.509
Aegopogon_cenchroides	-2121769.847	3280579.509
Aegopogon_cenchroides	-2121769.847	3280579.509
Aegopogon_cenchroides	-2095375.633	3503518.465
Aegopogon_cenchroides	-2144446.634	3081739.134
Aegopogon_cenchroides	-2095375.633	3503518.465
Aegopogon_cenchroides	-2145188.617	3081548.276
Aegopogon_cenchroides	-2144892.069	3081171.771
Aegopogon_cenchroides	-2144994.101	3082038.731
Aegopogon_cenchroides	-2144994.101	3082038.731
Aegopogon_cenchroides	-2102074.236	3514336.202
Aegopogon_cenchroides	-2170960.793	3079664.557
Aegopogon_cenchroides	-2170960.793	3079664.557
Aegopogon_cenchroides	-2173041.715	3081243.416
Aegopogon_cenchroides	-2173041.715	3081243.416
Aegopogon_cenchroides	-2053691.779	3586284.249
Aegopogon_cenchroides	-2058932.459	3597332.014
Aegopogon_cenchroides	-2090114.167	3584170.23
Agave_americana	-2098186.317	3525832.965
Agave_americana	-2097005.261	3526316.848
Agave_americana	-2098582.182	3524349.706
Agave_americana	-2098521.741	3524326.992
Agave_americana	-2052381.467	3568905.471
Agave_americana	-2111014.338	3408414.157
Agave_americana	-2112654.559	3407106.08
Agave_americana	-2105872.882	3402627.318
Agave_americana	-2104126.66	3348822.117
Agave_americana	-2104085.104	3349076.391
Agave_americana	-2137113.396	3270190.581
Agave_americana	-2116945.022	3216406.428
Agave_americana	-2125607.083	3209308.478
Agave_americana	-2122313.456	3211158.058
Agave_americana	-2140825.944	3146710.983
Agave_americana	-2142144.735	3146644.507
Agave_americana	-2140458.363	3143993.935
Agave_americana	-2095769.287	3506849.343
Agave_americana	-2155194.416	3096746.254
Agave_americana	-2199488.652	3073017.332
Agave_americana	-2098186.317	3525832.965
Agave_americana	-2097005.261	3526316.848
Agave_americana	-2098582.182	3524349.706
Agave_americana	-2098521.741	3524326.992
Agave_americana	-2052381.467	3568905.471
Agave_americana	-2111014.338	3408414.157
Agave_americana	-2112654.559	3407106.08
Agave_americana	-2105872.882	3402627.318
Agave_americana	-2104126.66	3348822.117
Agave_americana	-2104085.104	3349076.391
Agave_americana	-2137113.396	3270190.581
Agave_americana	-2116945.022	3216406.428
Agave_americana	-2125607.083	3209308.478
Agave_americana	-2122313.456	3211158.058
Agave_americana	-2140825.944	3146710.983
Agave_americana	-2142144.735	3146644.507
Agave_americana	-2140458.363	3143993.935
Alnus_acuminata	-2181798.621	3073289.684
Alnus_acuminata	-2111717.458	3404314.216
Alnus_acuminata	-2136974.602	3183992.332
Alnus_acuminata	-2146850.053	3120426.987
Alnus_acuminata	-2147205.22	3120778.098
Alnus_acuminata	-2146815.904	3120973.727
Alnus_acuminata	-2146815.904	3120973.727
Alnus_acuminata	-2058931.799	3597331.338
Alnus_acuminata	-2181798.621	3073289.684
Alnus_acuminata	-2141583.429	3099741.841
Alnus_acuminata	-2141583.429	3099741.841
Alnus_acuminata	-2131192.856	3057723.963
Alnus_acuminata	-2120087.095	3212008.507
Alnus_acuminata	-2136582.446	3074838.267
Alnus_acuminata	-2136582.446	3074838.267
Alnus_acuminata	-2136851.841	3063188.04
Alnus_acuminata	-2136851.841	3063188.04
Alnus_acuminata	-2082378.298	3572497.005
Alnus_acuminata	-2111750.286	3527863.191
Alnus_acuminata	-2111750.286	3527863.191
Alnus_acuminata	-2122427.344	3040290.609
Alnus_acuminata	-2088853.509	3565268.798
Alnus_acuminata	-2088853.509	3565268.798
Alnus_acuminata	-2175982.726	3133525.964
Alnus_acuminata	-2092114.225	3551848.692
Alnus_acuminata	-2128025.556	3037064.593
Alnus_acuminata	-2128025.556	3037064.593
Alnus_acuminata	-2150470.567	3124772.657
Alnus_acuminata	-2126337.812	3040952.741
Alnus_acuminata	-2094638.894	3551212.012
Alnus_acuminata	-2140166.596	3076402.935
Alnus_acuminata	-2125725.555	3035207.94
Alnus_acuminata	-2125725.555	3035207.94
Alnus_acuminata	-2147205.22	3120778.098
Aloysia_scorodonioides	-2097005.261	3526316.848
Aloysia_scorodonioides	-2096421.001	3520785.979
Aloysia_scorodonioides	-2106909.908	3532755.595
Aloysia_scorodonioides	-2106106.693	3533527.43
Aloysia_scorodonioides	-2052433.515	3568884.276
Aloysia_scorodonioides	-2140458.363	3143993.935
Aloysia_scorodonioides	-2099471.096	3526551.651
Aloysia_scorodonioides	-2074777.392	3571295.239
Aloysia_scorodonioides	-2094499.165	3518687.272
Aloysia_scorodonioides	-2097490.856	3518144.186
Aloysia_scorodonioides	-2096990.46	3518441.529
Aloysia_scorodonioides	-2096990.46	3518441.529
Aloysia_scorodonioides	-2068044.067	3584640.91
Aloysia_scorodonioides	-2095897.979	3518042.781
Aloysia_scorodonioides	-2098112.374	3517476.272
Aloysia_scorodonioides	-2098112.374	3517476.272
Aloysia_scorodonioides	-2091525.998	3520912.355
Aloysia_scorodonioides	-2133100.631	3047529.295
Aloysia_scorodonioides	-2062243.943	3577986.606
Aloysia_scorodonioides	-2075470.035	3578597.269
Aloysia_scorodonioides	-2096551.161	3506078.122
Aloysia_scorodonioides	-2103475.697	3508618.355
Aloysia_scorodonioides	-2147672.838	3129441.864
Aloysia_scorodonioides	-2147672.838	3129441.864
Aloysia_scorodonioides	-2167505.323	3081960.132
Aloysia_scorodonioides	-2139364.018	3140938.89
Aloysia_scorodonioides	-2143910.256	3052375.648
Aloysia_scorodonioides	-2097005.261	3526316.848
Aloysia_scorodonioides	-2096421.001	3520785.979
Aloysia_scorodonioides	-2106909.908	3532755.595
Aloysia_scorodonioides	-2106106.693	3533527.43
Aloysia_scorodonioides	-2052433.515	3568884.276
Aloysia_scorodonioides	-2140458.363	3143993.935
Aloysia_scorodonioides	-2147672.838	3129441.864
Alternanthera_porrigens	-2111604.645	3387963.728
Alternanthera_porrigens	-2111604.645	3387963.728
Alternanthera_porrigens	-2106501.602	3346708.475
Alternanthera_porrigens	-2106057.271	3343116.643
Alternanthera_porrigens	-2107156.379	3531139.188
Alternanthera_porrigens	-2106726.318	3531157.398
Alternanthera_porrigens	-2105828.122	3527518.426
Alternanthera_porrigens	-2063594.193	3576553.119
Alternanthera_porrigens	-2068969.575	3585135.377
Alternanthera_porrigens	-2094499.165	3518687.272
Alternanthera_porrigens	-2097490.856	3518144.186
Alternanthera_porrigens	-2097490.856	3518144.186
Alternanthera_porrigens	-2096990.46	3518441.529
Alternanthera_porrigens	-2097641.078	3523778.511
Alternanthera_porrigens	-2097641.078	3523778.511
Alternanthera_porrigens	-2097641.078	3523778.511
Alternanthera_porrigens	-2108351.312	3517052.749
Alternanthera_porrigens	-2098112.374	3517476.272
Alternanthera_porrigens	-2098112.374	3517476.272
Alternanthera_porrigens	-2091525.998	3520912.355
Alternanthera_porrigens	-2109441.437	3525946.082
Alternanthera_porrigens	-2056501.45	3576297.15
Alternanthera_porrigens	-2075321.382	3577183.942
Alternanthera_porrigens	-2096551.161	3506078.122
Alternanthera_porrigens	-2089810.783	3531257.108
Alternanthera_porrigens	-2177770.025	3071086.038
Alternanthera_porrigens	-2097005.261	3526316.848
Alternanthera_porrigens	-2097586.565	3525591.719
Alternanthera_porrigens	-2106963.45	3532800.162
Alternanthera_porrigens	-2081008.652	3579332.894
Alternanthera_porrigens	-2083938.202	3580283.936
Alternanthera_porrigens	-2083855.187	3574034.652
Alternanthera_porrigens	-2052110.375	3569675.865
Alternanthera_porrigens	-2052381.467	3568905.471
Alternanthera_porrigens	-2111014.338	3408414.157
Alternanthera_porrigens	-2112654.559	3407106.08
Alternanthera_porrigens	-2106880.066	3391878.066
Alternanthera_porrigens	-2111604.645	3387963.728
Alternanthera_porrigens	-2156442.267	3415376.7
Alternanthera_porrigens	-2157488.092	3393153.452
Alternanthera_porrigens	-2157488.092	3393153.452
Alternanthera_porrigens	-2106501.602	3346708.475
Alternanthera_porrigens	-2106501.602	3346708.475
Alternanthera_porrigens	-2095469.868	3380855.134
Alternanthera_porrigens	-2107955.392	3404778.725
Alternanthera_porrigens	-2110621.829	3409140.238
Alternanthera_porrigens	-2110621.829	3409140.238
Alternanthera_porrigens	-2110621.829	3409140.238
Alternanthera_porrigens	-2137942.421	3182677.132
Alternanthera_porrigens	-2120806.733	3222487.473
Alternanthera_porrigens	-2109178.335	3417527.665
Alternanthera_porrigens	-2109178.335	3417527.665
Alternanthera_porrigens	-2122711.741	3210809.182
Alternanthera_porrigens	-2078257.909	3567888.299
Alternanthera_porrigens	-2078257.909	3567888.299
Alternanthera_porrigens	-2099471.096	3526551.651
Alternanthera_porrigens	-2074566.753	3571637.891
Alternanthera_porrigens	-2149642.441	3081240.17
Alternanthera_porrigens	-2149642.441	3081240.17
Alternanthera_porrigens	-2149642.441	3081240.17
Alternanthera_porrigens	-2112238.454	3527609.999
Alternanthera_porrigens	-2111750.286	3527863.191
Alternanthera_porrigens	-2112238.454	3527609.999
Alternanthera_porrigens	-2112238.454	3527609.999
Alternanthera_porrigens	-2112238.454	3527609.999
Alternanthera_porrigens	-2111750.286	3527863.191
Alternanthera_porrigens	-2111750.286	3527863.191
Alternanthera_porrigens	-2111598.342	3527909.446
Alternanthera_porrigens	-2127474.805	3279238.081
Alternanthera_porrigens	-2127474.805	3279238.081
Alternanthera_porrigens	-2134172.3	3265218.977
Alternanthera_porrigens	-2030530.622	3391917.214
Alternanthera_porrigens	-2094578.78	3234919.668
Alternanthera_porrigens	-2094795.659	3234712.235
Alternanthera_porrigens	-2068969.575	3585135.377
Alternanthera_porrigens	-2068969.575	3585135.377
Alternanthera_porrigens	-2097183.166	3518166.317
Alternanthera_porrigens	-2097183.166	3518166.317
Alternanthera_porrigens	-2097490.856	3518144.186
Alternanthera_porrigens	-2097490.856	3518144.186
Alternanthera_porrigens	-2096990.46	3518441.529
Alternanthera_porrigens	-2097490.856	3518144.186
Alternanthera_porrigens	-2089330.842	3562423.035
Alternanthera_porrigens	-2150548.341	3081569.268
Alternanthera_porrigens	-2136284.049	3272511.932
Alternanthera_porrigens	-2096003.193	3237352.21
Alternanthera_porrigens	-2096003.193	3237352.21
Alternanthera_porrigens	-2068044.067	3584640.91
Alternanthera_porrigens	-2142414.58	3125144.854
Alternanthera_porrigens	-2091525.998	3520912.355
Alternanthera_porrigens	-2091525.998	3520912.355
Alternanthera_porrigens	-2095897.979	3518042.781
Alternanthera_porrigens	-2098112.374	3517476.272
Alternanthera_porrigens	-2098112.374	3517476.272
Alternanthera_porrigens	-2109441.437	3525946.082
Alternanthera_porrigens	-2147895.99	3117682.82
Alternanthera_porrigens	-2147692.183	3117748.877
Alternanthera_porrigens	-2133100.631	3047529.295
Alternanthera_porrigens	-2133100.631	3047529.295
Alternanthera_porrigens	-2136674.223	3060752.328
Alternanthera_porrigens	-2158360.138	3075267.334
Alternanthera_porrigens	-2056501.45	3576297.15
Alternanthera_porrigens	-2056501.45	3576297.15
Alternanthera_porrigens	-2131727.904	3084132.697
Alternanthera_porrigens	-2062243.943	3577986.606
Alternanthera_porrigens	-2062243.943	3577986.606
Alternanthera_porrigens	-2125257.645	3030006.16
Alternanthera_porrigens	-2123241.971	3025745.519
Alternanthera_porrigens	-2100944.296	3502894.035
Alternanthera_porrigens	-2078387.112	3587371.732
Alternanthera_porrigens	-2147205.22	3120778.098
Alternanthera_porrigens	-2147205.22	3120778.098
Alternanthera_porrigens	-2147205.22	3120778.098
Alternanthera_porrigens	-2150661.442	3082281.019
Alternanthera_porrigens	-2150661.442	3082281.019
Alternanthera_porrigens	-2152032.605	3163425.976
Alternanthera_porrigens	-2163814.19	3082436.936
Alternanthera_porrigens	-2137028.127	3053704.175
Alternanthera_porrigens	-2136583.059	3055260.587
Alternanthera_porrigens	-2136367.591	3053239.9
Alternanthera_porrigens	-2188034.845	3110462.679
Alternanthera_porrigens	-2136721.587	3050965.605
Alternanthera_porrigens	-2106605.98	3502813.877
Alternanthera_porrigens	-2106605.98	3502813.877
Alternanthera_porrigens	-2159238.816	3075283.832
Alternanthera_porrigens	-2144174.406	3060921.019
Alternanthera_porrigens	-2234431.549	3072149.2
Alternanthera_porrigens	-2213274.097	3056022.478
Alternanthera_porrigens	-2213274.097	3056022.478
Alternanthera_porrigens	-2059794.169	3577007.033
Alternanthera_porrigens	-2218736.295	3060803.48
Alternanthera_porrigens	-2218736.295	3060803.48
Alternanthera_porrigens	-2213099.052	3066191.819
Alternanthera_porrigens	-2100277.215	3498165.826
Alternanthera_porrigens	-2100277.215	3498165.826
Alternanthera_porrigens	-2100277.215	3498165.826
Alternanthera_porrigens	-2100277.215	3498165.826
Alternanthera_porrigens	-2100277.215	3498165.826
Alternanthera_porrigens	-2100277.215	3498165.826
Alternanthera_porrigens	-2100277.215	3498165.826
Alternanthera_porrigens	-2100277.215	3498165.826
Alternanthera_porrigens	-2100277.215	3498165.826
Alternanthera_porrigens	-2100277.215	3498165.826
Alternanthera_porrigens	-2100277.215	3498165.826
Alternanthera_porrigens	-2100277.215	3498165.826
Alternanthera_porrigens	-2100277.215	3498165.826
Alternanthera_porrigens	-2100277.215	3498165.826
Alternanthera_porrigens	-2100277.215	3498165.826
Alternanthera_porrigens	-2070509.155	3537889.831
Alternanthera_porrigens	-2177770.025	3071086.038
Alternanthera_porrigens	-2097005.261	3526316.848
Alternanthera_porrigens	-2097586.565	3525591.719
Alternanthera_porrigens	-2106963.45	3532800.162
Alternanthera_porrigens	-2081008.652	3579332.894
Alternanthera_porrigens	-2083938.202	3580283.936
Alternanthera_porrigens	-2083855.187	3574034.652
Alternanthera_porrigens	-2052110.375	3569675.865
Alternanthera_porrigens	-2052381.467	3568905.471
Alternanthera_porrigens	-2111014.338	3408414.157
Alternanthera_porrigens	-2112654.559	3407106.08
Alternanthera_porrigens	-2111604.645	3387963.728
Alternanthera_porrigens	-2111604.645	3387963.728
Alternanthera_porrigens	-2106501.602	3346708.475
Alternanthera_porrigens	-2106057.271	3343116.643
Alternanthera_porrigens	-2107156.379	3531139.188
Alternanthera_porrigens	-2106726.318	3531157.398
Alternanthera_porrigens	-2105828.122	3527518.426
Alternanthera_porrigens	-2063594.193	3576553.119
Alternanthera_porrigens	-2068969.575	3585135.377
Alternanthera_porrigens	-2094499.165	3518687.272
Alternanthera_porrigens	-2097490.856	3518144.186
Alternanthera_porrigens	-2097490.856	3518144.186
Alternanthera_porrigens	-2096990.46	3518441.529
Alternanthera_porrigens	-2097641.078	3523778.511
Alternanthera_porrigens	-2097641.078	3523778.511
Alternanthera_porrigens	-2097641.078	3523778.511
Alternanthera_porrigens	-2108351.312	3517052.749
Alternanthera_porrigens	-2098112.374	3517476.272
Alternanthera_porrigens	-2098112.374	3517476.272
Alternanthera_porrigens	-2091525.998	3520912.355
Alternanthera_porrigens	-2109441.437	3525946.082
Alternanthera_porrigens	-2056501.45	3576297.15
Alternanthera_porrigens	-2075321.382	3577183.942
Alternanthera_porrigens	-2096551.161	3506078.122
Alternanthera_porrigens	-2089810.783	3531257.108
Alternanthera_porrigens	-2078257.909	3567888.299
Alternanthera_porrigens	-2148928.471	3116430.626
Alternanthera_porrigens	-2157173.156	3077888.394
Alternanthera_porrigens	-2125489.505	3031829.508
Alternanthera_porrigens	-2125257.645	3030006.16
Alternanthera_porrigens	-2100944.296	3502894.035
Alternanthera_porrigens	-2052433.515	3568884.276
Alternanthera_porrigens	-2104126.66	3348822.117
Alternanthera_porrigens	-2148856.263	3166300.808
Alternanthera_porrigens	-2140825.944	3146710.983
Alternanthera_porrigens	-2142144.735	3146644.507
Alternanthera_porrigens	-2199091.252	3071466.685
Alternanthera_porrigens	-2140458.363	3143993.935
Alternanthera_porrigens	-2122711.741	3210809.182
Alternanthera_porrigens	-2078257.909	3567888.299
Alternanthera_porrigens	-2111750.286	3527863.191
Alternanthera_porrigens	-2123217.74	3282532.296
Alternanthera_porrigens	-2143900.883	3080670.497
Alternanthera_porrigens	-2074780.088	3573412.251
Alternanthera_porrigens	-2158360.138	3075267.334
Alternanthera_porrigens	-2096551.161	3506078.122
Alternanthera_porrigens	-2103475.697	3508618.355
Alternanthera_porrigens	-2138940.315	3056875.974
Alternanthera_porrigens	-2141150.49	3053145.09
Alternanthera_porrigens	-2136721.587	3050965.605
Alternanthera_porrigens	-2095769.287	3506849.343
Alternanthera_porrigens	-2106605.98	3502813.877
Alternanthera_porrigens	-2089810.783	3531257.108
Alternanthera_porrigens	-2100277.215	3498165.826
Alternanthera_porrigens	-2143768.752	3050004.272
Alternanthera_porrigens	-2098186.317	3525832.965
Alternanthera_porrigens	-2098521.741	3524326.992
Alternanthera_porrigens	-2096421.001	3520785.979
Alternanthera_porrigens	-2106167.069	3533504.168
Alternanthera_porrigens	-2078222.501	3591961.912
Alternanthera_porrigens	-2077834.552	3590794.933
Alternanthera_porrigens	-2111014.338	3408414.157
Alternanthera_porrigens	-2112654.559	3407106.08
Alternanthera_porrigens	-2105842.639	3402640.134
Alternanthera_porrigens	-2123936.227	3275546.871
Alternanthera_porrigens	-2122313.456	3211158.058
Alternanthera_porrigens	-2175360.987	3055892.246
Alternanthera_porrigens	-2198077.622	3044858.13
Alternanthera_porrigens	-2182359.718	3074141.212
Alternanthera_porrigens	-2199057.196	3072207.834
Alternanthera_porrigens	-2052433.515	3568884.276
Alternanthera_porrigens	-2104126.66	3348822.117
Alternanthera_porrigens	-2148856.263	3166300.808
Alternanthera_porrigens	-2140825.944	3146710.983
Alternanthera_porrigens	-2142144.735	3146644.507
Alternanthera_porrigens	-2199091.252	3071466.685
Alternanthera_porrigens	-2140458.363	3143993.935
Alternanthera_porrigens	-2143768.752	3050004.272
Alternanthera_porrigens	-2098186.317	3525832.965
Alternanthera_porrigens	-2098521.741	3524326.992
Alternanthera_porrigens	-2096421.001	3520785.979
Alternanthera_porrigens	-2106167.069	3533504.168
Alternanthera_porrigens	-2078222.501	3591961.912
Alternanthera_porrigens	-2077834.552	3590794.933
Alternanthera_porrigens	-2111014.338	3408414.157
Alternanthera_porrigens	-2112654.559	3407106.08
Alternanthera_porrigens	-2105842.639	3402640.134
Alternanthera_porrigens	-2123936.227	3275546.871
Alternanthera_porrigens	-2122313.456	3211158.058
Alternanthera_porrigens	-2175360.987	3055892.246
Alternanthera_porrigens	-2198077.622	3044858.13
Alternanthera_porrigens	-2182359.718	3074141.212
Alternanthera_porrigens	-2199057.196	3072207.834
Ambrosia_arborescens	-2083855.187	3574034.652
Ambrosia_arborescens	-2122313.456	3211158.058
Ambrosia_arborescens	-2105677.789	3385827.03
Ambrosia_arborescens	-2120555.087	3383215.466
Ambrosia_arborescens	-2095469.868	3380855.134
Ambrosia_arborescens	-2120806.733	3222487.473
Ambrosia_arborescens	-2122983.944	3220256.426
Ambrosia_arborescens	-2122995.541	3224665.901
Ambrosia_arborescens	-2116120.454	3218272.011
Ambrosia_arborescens	-2146883.649	3255201.344
Ambrosia_arborescens	-2122030.001	3227716.729
Ambrosia_arborescens	-2114318.932	3422151.317
Ambrosia_arborescens	-2074645.603	3566205.63
Ambrosia_arborescens	-2078257.909	3567888.299
Ambrosia_arborescens	-2082378.298	3572497.005
Ambrosia_arborescens	-2082378.298	3572497.005
Ambrosia_arborescens	-2111750.286	3527863.191
Ambrosia_arborescens	-2111750.286	3527863.191
Ambrosia_arborescens	-2111750.286	3527863.191
Ambrosia_arborescens	-2063594.193	3576553.119
Ambrosia_arborescens	-2068008.427	3587115.035
Ambrosia_arborescens	-2068008.427	3587115.035
Ambrosia_arborescens	-2068008.427	3587115.035
Ambrosia_arborescens	-2087474.025	3553687.191
Ambrosia_arborescens	-2088853.509	3565268.798
Ambrosia_arborescens	-2088853.509	3565268.798
Ambrosia_arborescens	-2106457.464	3517281.175
Ambrosia_arborescens	-2086087.15	3556449.756
Ambrosia_arborescens	-2035073.087	3628950.789
Ambrosia_arborescens	-2113630.396	3336935.802
Ambrosia_arborescens	-2113630.396	3336935.802
Ambrosia_arborescens	-2077477.636	3581480.58
Ambrosia_arborescens	-2113014.5	3528151.013
Ambrosia_arborescens	-2052026.35	3585322.779
Ambrosia_arborescens	-2146815.904	3120973.727
Ambrosia_arborescens	-2146815.904	3120973.727
Ambrosia_arborescens	-2095769.287	3506849.343
Ambrosia_arborescens	-2123898.588	3440933.589
Ambrosia_arborescens	-2083855.187	3574034.652
Ambrosia_arborescens	-2122313.456	3211158.058
Arcytophyllum_thymifolium	-2098186.317	3525832.965
Arcytophyllum_thymifolium	-2106963.45	3532800.162
Arcytophyllum_thymifolium	-2106909.908	3532755.595
Arcytophyllum_thymifolium	-2111014.338	3408414.157
Arcytophyllum_thymifolium	-2104126.66	3348822.117
Arcytophyllum_thymifolium	-2104085.104	3349076.391
Arcytophyllum_thymifolium	-2123936.227	3275546.871
Arcytophyllum_thymifolium	-2122313.456	3211158.058
Arcytophyllum_thymifolium	-2106880.066	3391878.066
Arcytophyllum_thymifolium	-2095143.708	3362688.174
Arcytophyllum_thymifolium	-2095143.708	3362688.174
Arcytophyllum_thymifolium	-2109703.299	3390335.068
Arcytophyllum_thymifolium	-2091170.583	3361354.374
Arcytophyllum_thymifolium	-2095162.392	3359815.095
Arcytophyllum_thymifolium	-2094923.126	3360893.556
Arcytophyllum_thymifolium	-2106501.602	3346708.475
Arcytophyllum_thymifolium	-2106501.602	3346708.475
Arcytophyllum_thymifolium	-2106501.602	3346708.475
Arcytophyllum_thymifolium	-2092701.74	3371532.423
Arcytophyllum_thymifolium	-2090374.057	3373629.563
Arcytophyllum_thymifolium	-2089297.479	3373530.664
Arcytophyllum_thymifolium	-2100434.442	3343811.254
Arcytophyllum_thymifolium	-2110621.829	3409140.238
Arcytophyllum_thymifolium	-2110621.829	3409140.238
Arcytophyllum_thymifolium	-2114389.495	3218029.73
Arcytophyllum_thymifolium	-2139355.701	3081879.19
Arcytophyllum_thymifolium	-2139355.701	3081879.19
Arcytophyllum_thymifolium	-2139355.701	3081879.19
Arcytophyllum_thymifolium	-2126625.464	3245720.927
Arcytophyllum_thymifolium	-2126625.464	3245720.927
Arcytophyllum_thymifolium	-2122711.741	3210809.182
Arcytophyllum_thymifolium	-2122711.741	3210809.182
Arcytophyllum_thymifolium	-2099471.096	3526551.651
Arcytophyllum_thymifolium	-2112238.454	3527609.999
Arcytophyllum_thymifolium	-2111750.286	3527863.191
Arcytophyllum_thymifolium	-2112238.454	3527609.999
Arcytophyllum_thymifolium	-2112238.454	3527609.999
Arcytophyllum_thymifolium	-2111750.286	3527863.191
Arcytophyllum_thymifolium	-2097641.078	3523778.511
Arcytophyllum_thymifolium	-2097641.078	3523778.511
Arcytophyllum_thymifolium	-2097641.078	3523778.511
Arcytophyllum_thymifolium	-2123217.74	3282532.296
Arcytophyllum_thymifolium	-2123217.74	3282532.296
Arcytophyllum_thymifolium	-2163945.651	3090656.937
Arcytophyllum_thymifolium	-2127136.261	3245205.152
Arcytophyllum_thymifolium	-2127136.261	3245205.152
Arcytophyllum_thymifolium	-2127343.57	3038649.333
Arcytophyllum_thymifolium	-2130953.442	3044870.119
Arcytophyllum_thymifolium	-2142414.58	3125144.854
Arcytophyllum_thymifolium	-2091525.998	3520912.355
Arcytophyllum_thymifolium	-2091525.998	3520912.355
Arcytophyllum_thymifolium	-2150427.005	3123531.856
Arcytophyllum_thymifolium	-2126726.976	3280263.071
Arcytophyllum_thymifolium	-2158360.138	3075267.334
Arcytophyllum_thymifolium	-2113630.396	3336935.802
Arcytophyllum_thymifolium	-2113630.396	3336935.802
Arcytophyllum_thymifolium	-2126528.683	3040674.23
Arcytophyllum_thymifolium	-2096551.161	3506078.122
Arcytophyllum_thymifolium	-2103475.697	3508618.355
Arcytophyllum_thymifolium	-2115343.001	3527026.56
Arcytophyllum_thymifolium	-2163814.19	3082436.936
Arcytophyllum_thymifolium	-2133690.58	3047132.473
Arcytophyllum_thymifolium	-2095706.888	3323446.445
Arcytophyllum_thymifolium	-2095706.888	3323446.445
Arcytophyllum_thymifolium	-2059178.883	3596942.346
Arcytophyllum_thymifolium	-2148084.961	3128168.909
Arcytophyllum_thymifolium	-2148131.549	3128533.514
Arcytophyllum_thymifolium	-2148131.549	3128533.514
Arcytophyllum_thymifolium	-2148084.961	3128168.909
Arcytophyllum_thymifolium	-2148131.549	3128533.514
Arcytophyllum_thymifolium	-2148084.961	3128168.909
Arcytophyllum_thymifolium	-2095769.287	3506849.343
Arcytophyllum_thymifolium	-2095769.287	3506849.343
Arcytophyllum_thymifolium	-2106605.98	3502813.877
Arcytophyllum_thymifolium	-2111335.802	3525713.769
Arcytophyllum_thymifolium	-2155798.407	3097378.804
Arcytophyllum_thymifolium	-2155798.407	3097378.804
Arcytophyllum_thymifolium	-2173574.65	3122100.542
Arcytophyllum_thymifolium	-2144174.406	3060921.019
Arcytophyllum_thymifolium	-2144174.406	3060921.019
Arcytophyllum_thymifolium	-2089810.783	3531257.108
Arcytophyllum_thymifolium	-2153280.045	3015295.911
Arcytophyllum_thymifolium	-2087849.523	3602050.24
Arcytophyllum_thymifolium	-2087849.523	3602050.24
Arcytophyllum_thymifolium	-2100277.215	3498165.826
Arcytophyllum_thymifolium	-2100277.215	3498165.826
Arcytophyllum_thymifolium	-2100277.215	3498165.826
Arcytophyllum_thymifolium	-2100277.215	3498165.826
Arcytophyllum_thymifolium	-2165069.849	3093111.196
Arcytophyllum_thymifolium	-2070509.155	3537889.831
Arcytophyllum_thymifolium	-2098186.317	3525832.965
Arcytophyllum_thymifolium	-2106963.45	3532800.162
Arcytophyllum_thymifolium	-2106909.908	3532755.595
Arcytophyllum_thymifolium	-2111014.338	3408414.157
Arcytophyllum_thymifolium	-2104126.66	3348822.117
Arcytophyllum_thymifolium	-2104085.104	3349076.391
Arcytophyllum_thymifolium	-2123936.227	3275546.871
Arcytophyllum_thymifolium	-2122313.456	3211158.058
Aristida_adscensionis	-2246582.138	3028033.398
Aristida_adscensionis	-2096357.637	3357073.246
Aristida_adscensionis	-2112807.208	3383354.767
Aristida_adscensionis	-2096357.637	3357073.246
Aristida_adscensionis	-2113262.024	3385939.393
Aristida_adscensionis	-2113262.024	3385939.393
Aristida_adscensionis	-2096772.622	3354531.587
Aristida_adscensionis	-2107955.355	3404778.73
Aristida_adscensionis	-2107955.355	3404778.73
Aristida_adscensionis	-2107955.355	3404778.73
Aristida_adscensionis	-2110621.829	3409140.238
Aristida_adscensionis	-2110621.829	3409140.238
Aristida_adscensionis	-2110621.829	3409140.238
Aristida_adscensionis	-2073286.092	3568349.235
Aristida_adscensionis	-2073286.092	3568349.235
Aristida_adscensionis	-2073286.092	3568349.235
Aristida_adscensionis	-2073286.092	3568349.235
Aristida_adscensionis	-2133289.412	3272118.403
Aristida_adscensionis	-2133289.412	3272118.403
Aristida_adscensionis	-2129688.004	3276478.23
Aristida_adscensionis	-2129721.953	3276230.306
Aristida_adscensionis	-2129688.004	3276478.23
Aristida_adscensionis	-2129688.004	3276478.23
Aristida_adscensionis	-2085162.015	3526534.835
Aristida_adscensionis	-2085162.015	3526534.835
Aristida_adscensionis	-2094499.165	3518687.272
Aristida_adscensionis	-2094499.165	3518687.272
Aristida_adscensionis	-2094499.165	3518687.272
Aristida_adscensionis	-2095313.594	3520451.465
Aristida_adscensionis	-2098468.286	3518777.63
Aristida_adscensionis	-2096990.46	3518441.529
Aristida_adscensionis	-2097490.856	3518144.186
Aristida_adscensionis	-2095313.594	3520451.465
Aristida_adscensionis	-2095313.594	3520451.465
Aristida_adscensionis	-2095313.594	3520451.465
Aristida_adscensionis	-2098468.286	3518777.63
Aristida_adscensionis	-2096990.46	3518441.529
Aristida_adscensionis	-2098468.286	3518777.63
Aristida_adscensionis	-2095313.594	3520451.465
Aristida_adscensionis	-2096990.46	3518441.529
Aristida_adscensionis	-2095313.594	3520451.465
Aristida_adscensionis	-2095313.594	3520451.465
Aristida_adscensionis	-2095313.594	3520451.465
Aristida_adscensionis	-2120674.317	3277361.188
Aristida_adscensionis	-2120674.317	3277361.188
Aristida_adscensionis	-2130449.791	3276188.522
Aristida_adscensionis	-2130449.791	3276188.522
Aristida_adscensionis	-2170862.516	3151645.209
Aristida_adscensionis	-2169916.01	3155582.58
Aristida_adscensionis	-2169916.01	3155582.58
Aristida_adscensionis	-2170116.921	3155425.526
Aristida_adscensionis	-2169916.01	3155582.58
Aristida_adscensionis	-2169916.01	3155582.58
Aristida_adscensionis	-2091098.446	3526158.9
Aristida_adscensionis	-2091098.446	3526158.9
Aristida_adscensionis	-2093636.289	3522461.055
Aristida_adscensionis	-2093690.543	3523441.775
Aristida_adscensionis	-2093636.289	3522461.055
Aristida_adscensionis	-2093636.289	3522461.055
Aristida_adscensionis	-2089224.919	3527070.63
Aristida_adscensionis	-2089224.919	3527070.63
Aristida_adscensionis	-2093636.289	3522461.055
Aristida_adscensionis	-2093636.289	3522461.055
Aristida_adscensionis	-2089224.919	3527070.63
Aristida_adscensionis	-2093690.543	3523441.775
Aristida_adscensionis	-2098112.374	3517476.272
Aristida_adscensionis	-2098666.885	3516431.25
Aristida_adscensionis	-2076342.457	3573584.315
Aristida_adscensionis	-2076342.457	3573584.315
Aristida_adscensionis	-2088330.84	3528186.298
Aristida_adscensionis	-2098666.885	3516431.25
Aristida_adscensionis	-2088330.84	3528186.298
Aristida_adscensionis	-2076342.457	3573584.315
Aristida_adscensionis	-2076342.457	3573584.315
Aristida_adscensionis	-2135558.308	3049036.286
Aristida_adscensionis	-2135558.308	3049036.286
Aristida_adscensionis	-2133100.631	3047529.295
Aristida_adscensionis	-2133100.631	3047529.295
Aristida_adscensionis	-2154651.209	3081992.012
Aristida_adscensionis	-2154651.209	3081992.012
Aristida_adscensionis	-2153525.434	3081914.301
Aristida_adscensionis	-2154651.209	3081992.012
Aristida_adscensionis	-2154651.209	3081992.012
Aristida_adscensionis	-2154496.149	3080044.665
Aristida_adscensionis	-2155334.761	3081218.757
Aristida_adscensionis	-2156197.983	3081569.898
Aristida_adscensionis	-2156197.983	3081569.898
Aristida_adscensionis	-2156197.983	3081569.898
Aristida_adscensionis	-2156197.983	3081569.898
Aristida_adscensionis	-2159746.395	3083999.303
Aristida_adscensionis	-2062243.943	3577986.606
Aristida_adscensionis	-2140646.603	3143669.682
Aristida_adscensionis	-2140646.603	3143669.682
Aristida_adscensionis	-2075419.958	3578734.211
Aristida_adscensionis	-2075419.958	3578734.211
Aristida_adscensionis	-2075419.958	3578734.211
Aristida_adscensionis	-2075419.958	3578734.211
Aristida_adscensionis	-2075419.958	3578734.211
Aristida_adscensionis	-2075419.958	3578734.211
Aristida_adscensionis	-2075419.958	3578734.211
Aristida_adscensionis	-2075419.958	3578734.211
Aristida_adscensionis	-2095254.533	3504201.508
Aristida_adscensionis	-2095254.533	3504201.508
Aristida_adscensionis	-2095375.633	3503518.465
Aristida_adscensionis	-2144032.364	3081935.293
Aristida_adscensionis	-2144032.364	3081935.293
Aristida_adscensionis	-2095254.533	3504201.508
Aristida_adscensionis	-2095254.533	3504201.508
Aristida_adscensionis	-2095375.633	3503518.465
Aristida_adscensionis	-2102074.236	3514336.202
Aristida_adscensionis	-2135889.98	3049944.417
Aristida_adscensionis	-2135889.98	3049944.417
Aristida_adscensionis	-2151600.208	3081189.312
Aristida_adscensionis	-2151600.208	3081189.312
Aristida_adscensionis	-2164356.795	3082551.879
Aristida_adscensionis	-2164356.795	3082551.879
Aristida_adscensionis	-2165634.816	3156599.125
Aristida_adscensionis	-2165634.816	3156599.125
Aristida_adscensionis	-2154789.614	3069214.372
Aristida_adscensionis	-2154789.614	3069214.372
Aristida_adscensionis	-2170960.793	3079664.557
Aristida_adscensionis	-2170960.793	3079664.557
Aristida_adscensionis	-2140931.195	3146680.988
Aristida_adscensionis	-2140931.195	3146680.988
Aristida_adscensionis	-2140931.195	3146680.988
Aristida_adscensionis	-2084812.373	3528947.173
Aristida_adscensionis	-2084812.373	3528947.173
Aristida_adscensionis	-2084812.373	3528947.173
Aristida_adscensionis	-2095769.287	3506849.343
Aristida_adscensionis	-2147417.122	3071604.148
Aristida_adscensionis	-2147417.122	3071604.148
Aristida_adscensionis	-2149236.373	3056570.988
Aristida_adscensionis	-2149236.373	3056570.988
Aristida_adscensionis	-2144174.406	3060921.019
Aristida_adscensionis	-2144174.406	3060921.019
Aristida_adscensionis	-2141123.117	3142928.866
Aristida_adscensionis	-2141123.117	3142928.866
Aristida_adscensionis	-2140559.549	3143241.049
Aristida_adscensionis	-2141123.117	3142928.866
Aristida_adscensionis	-2199907.807	3070034.021
Aristida_adscensionis	-2196443.524	3071301.078
Aristida_adscensionis	-2196443.524	3071301.078
Aristida_adscensionis	-2199907.807	3070034.021
Astrolepis_sinuata	-2107955.392	3404778.725
Astrolepis_sinuata	-2107156.379	3531139.188
Astrolepis_sinuata	-2106726.318	3531157.398
Astrolepis_sinuata	-2097490.856	3518144.186
Astrolepis_sinuata	-2096990.46	3518441.529
Astrolepis_sinuata	-2095313.594	3520451.465
Astrolepis_sinuata	-2097490.856	3518144.186
Astrolepis_sinuata	-2097490.856	3518144.186
Astrolepis_sinuata	-2097490.856	3518144.186
Astrolepis_sinuata	-2097490.856	3518144.186
Astrolepis_sinuata	-2095313.594	3520451.465
Astrolepis_sinuata	-2123217.74	3282532.296
Astrolepis_sinuata	-2123217.74	3282532.296
Astrolepis_sinuata	-2062727.135	3576232.096
Astrolepis_sinuata	-2098112.374	3517476.272
Astrolepis_sinuata	-2098112.374	3517476.272
Astrolepis_sinuata	-2098112.374	3517476.272
Astrolepis_sinuata	-2098112.374	3517476.272
Astrolepis_sinuata	-2098112.374	3517476.272
Astrolepis_sinuata	-2095897.979	3518042.781
Astrolepis_sinuata	-2098112.374	3517476.272
Astrolepis_sinuata	-2098112.374	3517476.272
Astrolepis_sinuata	-2134261.751	3056636.324
Astrolepis_sinuata	-2152032.605	3163425.976
Astrolepis_sinuata	-2152032.605	3163425.976
Astrolepis_sinuata	-2095769.287	3506849.343
Astrolepis_sinuata	-2095769.287	3506849.343
Astrolepis_sinuata	-2145550.945	3057043.793
Baccharis_latifolia	-2083714.753	3580322.902
Baccharis_latifolia	-2083855.187	3574034.652
Baccharis_latifolia	-2052110.375	3569675.865
Baccharis_latifolia	-2052381.467	3568905.471
Baccharis_latifolia	-2078222.501	3591961.912
Baccharis_latifolia	-2077834.552	3590794.933
Baccharis_latifolia	-2112654.559	3407106.08
Baccharis_latifolia	-2105842.639	3402640.134
Baccharis_latifolia	-2096234.742	3385737.632
Baccharis_latifolia	-2104126.66	3348822.117
Baccharis_latifolia	-2104085.104	3349076.391
Baccharis_latifolia	-2137113.396	3270190.581
Baccharis_latifolia	-2125607.083	3209308.478
Baccharis_latifolia	-2148856.263	3166300.808
Baccharis_latifolia	-2181798.621	3073289.684
Baccharis_latifolia	-2182359.718	3074141.212
Baccharis_latifolia	-2106501.602	3346708.475
Baccharis_latifolia	-2146883.649	3255201.344
Baccharis_latifolia	-2099471.096	3526551.651
Baccharis_latifolia	-2099471.096	3526551.651
Baccharis_latifolia	-2149642.441	3081240.17
Baccharis_latifolia	-2149642.441	3081240.17
Baccharis_latifolia	-2149642.441	3081240.17
Baccharis_latifolia	-2112238.454	3527609.999
Baccharis_latifolia	-2111750.286	3527863.191
Baccharis_latifolia	-2112238.454	3527609.999
Baccharis_latifolia	-2112238.454	3527609.999
Baccharis_latifolia	-2136247.438	3075618.035
Baccharis_latifolia	-2136247.438	3075618.035
Baccharis_latifolia	-2068008.427	3587115.035
Baccharis_latifolia	-2068008.427	3587115.035
Baccharis_latifolia	-2068008.427	3587115.035
Baccharis_latifolia	-2090423.726	3554432.63
Baccharis_latifolia	-2090423.726	3554432.63
Baccharis_latifolia	-2106457.464	3517281.175
Baccharis_latifolia	-2106457.464	3517281.175
Baccharis_latifolia	-2134178.269	3061858.819
Baccharis_latifolia	-2106282.44	3534253.834
Baccharis_latifolia	-2150548.341	3081569.268
Baccharis_latifolia	-2123217.74	3282532.296
Baccharis_latifolia	-2123217.74	3282532.296
Baccharis_latifolia	-2033975.273	3619604.98
Baccharis_latifolia	-2062727.135	3576232.096
Baccharis_latifolia	-2143893.743	3080712.336
Baccharis_latifolia	-2143893.743	3080712.336
Baccharis_latifolia	-2100562.721	3502630.97
Baccharis_latifolia	-2134261.751	3056636.324
Baccharis_latifolia	-2113630.396	3336935.802
Baccharis_latifolia	-2113630.396	3336935.802
Baccharis_latifolia	-2131340.001	3083415.657
Baccharis_latifolia	-2131340.001	3083415.657
Baccharis_latifolia	-2140646.603	3143669.682
Baccharis_latifolia	-2099161.702	3502341.168
Baccharis_latifolia	-2078387.112	3587371.732
Baccharis_latifolia	-2078387.112	3587371.732
Baccharis_latifolia	-2144529.945	3082871.734
Baccharis_latifolia	-2103625.752	3514832.127
Baccharis_latifolia	-2103475.697	3508618.355
Baccharis_latifolia	-2150661.442	3082281.019
Baccharis_latifolia	-2150661.442	3082281.019
Baccharis_latifolia	-2158478.205	3065040.169
Baccharis_latifolia	-2161706.424	3053127.149
Baccharis_latifolia	-2161706.424	3053127.149
Baccharis_latifolia	-2155358.614	3070113.819
Baccharis_latifolia	-2224690.192	3060115.598
Baccharis_latifolia	-2059178.236	3596941.776
Baccharis_latifolia	-2148131.549	3128533.514
Baccharis_latifolia	-2148131.549	3128533.514
Baccharis_latifolia	-2148131.549	3128533.514
Baccharis_latifolia	-2148131.549	3128533.514
Baccharis_latifolia	-2148131.549	3128533.514
Baccharis_latifolia	-2148131.549	3128533.514
Baccharis_latifolia	-2126468.237	3033270.766
Baccharis_latifolia	-2095769.287	3506849.343
Baccharis_latifolia	-2117217.951	3573657.437
Baccharis_latifolia	-2111335.802	3525713.769
Baccharis_latifolia	-2111335.802	3525713.769
Baccharis_latifolia	-2169586.017	3083539.381
Baccharis_latifolia	-2169586.017	3083539.381
Baccharis_latifolia	-2144174.406	3060921.019
Baccharis_latifolia	-2203401.722	3112379.265
Baccharis_latifolia	-2119170.001	3496279.71
Baccharis_latifolia	-2079240.29	3594461.241
Baccharis_latifolia	-2100277.215	3498165.826
Baccharis_latifolia	-2100277.215	3498165.826
Baccharis_latifolia	-2100277.215	3498165.826
Baccharis_latifolia	-2100277.215	3498165.826
Baccharis_latifolia	-2100277.215	3498165.826
Baccharis_latifolia	-2100277.215	3498165.826
Baccharis_latifolia	-2100277.215	3498165.826
Baccharis_latifolia	-2100277.215	3498165.826
Baccharis_latifolia	-2100277.215	3498165.826
Baccharis_latifolia	-2070509.155	3537889.831
Baccharis_latifolia	-2088809.226	3493697.595
Baccharis_latifolia	-2083714.753	3580322.902
Baccharis_latifolia	-2083855.187	3574034.652
Baccharis_latifolia	-2052110.375	3569675.865
Baccharis_latifolia	-2052381.467	3568905.471
Baccharis_latifolia	-2078222.501	3591961.912
Baccharis_latifolia	-2077834.552	3590794.933
Baccharis_latifolia	-2112654.559	3407106.08
Baccharis_latifolia	-2105842.639	3402640.134
Baccharis_latifolia	-2096234.742	3385737.632
Baccharis_latifolia	-2104126.66	3348822.117
Baccharis_latifolia	-2104085.104	3349076.391
Baccharis_latifolia	-2137113.396	3270190.581
Baccharis_latifolia	-2125607.083	3209308.478
Baccharis_latifolia	-2148856.263	3166300.808
Baccharis_latifolia	-2181798.621	3073289.684
Baccharis_latifolia	-2182359.718	3074141.212
Buddleja_bullata	-2106963.45	3532800.162
Buddleja_bullata	-2106106.693	3533527.43
Buddleja_bullata	-2105842.639	3402640.134
Buddleja_bullata	-2105872.882	3402627.318
Buddleja_bullata	-2096234.742	3385737.632
Buddleja_bullata	-2092128.615	3374755.277
Buddleja_bullata	-2092173.02	3374677.014
Buddleja_bullata	-2106880.066	3391878.066
Buddleja_bullata	-2090613.939	3372349.791
Buddleja_bullata	-2090613.939	3372349.791
Buddleja_bullata	-2090374.057	3373629.563
Buddleja_bullata	-2089297.479	3373530.664
Buddleja_bullata	-2089297.479	3373530.664
Buddleja_bullata	-2099471.096	3526551.651
Buddleja_bullata	-2111750.286	3527863.191
Buddleja_bullata	-2111750.286	3527863.191
Buddleja_bullata	-2111750.286	3527863.191
Buddleja_bullata	-2111750.286	3527863.191
Buddleja_bullata	-2097641.078	3523778.511
Buddleja_bullata	-2097641.078	3523778.511
Buddleja_bullata	-2097641.078	3523778.511
Buddleja_bullata	-2106457.464	3517281.175
Buddleja_bullata	-2110795.179	3525776.226
Buddleja_bullata	-2103475.697	3508618.355
Buddleja_bullata	-2068554.874	3597927.17
Buddleja_bullata	-2095769.287	3506849.343
Buddleja_bullata	-2095769.287	3506849.343
Buddleja_bullata	-2089810.783	3531257.108
Buddleja_bullata	-2088809.226	3493697.595
Buddleja_bullata	-2106963.45	3532800.162
Buddleja_bullata	-2106106.693	3533527.43
Buddleja_bullata	-2105842.639	3402640.134
Buddleja_bullata	-2105872.882	3402627.318
Buddleja_bullata	-2096234.742	3385737.632
Buddleja_bullata	-2092128.615	3374755.277
Buddleja_bullata	-2092173.02	3374677.014
Buddleja_lojensis	-2133100.631	3047529.295
Buddleja_lojensis	-2133100.631	3047529.295
Buddleja_lojensis	-2133100.631	3047529.295
Buddleja_lojensis	-2133100.631	3047529.295
Buddleja_lojensis	-2133100.631	3047529.295
Buddleja_lojensis	-2133100.631	3047529.295
Buddleja_lojensis	-2133100.631	3047529.295
Buddleja_lojensis	-2133100.631	3047529.295
Buddleja_lojensis	-2133100.631	3047529.295
Buddleja_lojensis	-2133690.58	3047132.473
Buddleja_lojensis	-2143910.256	3052375.648
Buddleja_lojensis	-2179788.651	3032248.061
Buddleja_lojensis	-2210966.9	3066796.287
Buddleja_lojensis	-2210966.9	3066796.287
Buddleja_lojensis	-2210966.9	3066796.287
Buddleja_lojensis	-2210966.9	3066796.287
Buddleja_lojensis	-2215881.194	3064537.119
Calamagrostis_viridiflavescens	-2096234.742	3385737.632
Calamagrostis_viridiflavescens	-2092128.615	3374755.277
Calamagrostis_viridiflavescens	-2104126.66	3348822.117
Calamagrostis_viridiflavescens	-2122313.456	3211158.058
Calamagrostis_viridiflavescens	-2134130.158	3084581.361
Calamagrostis_viridiflavescens	-2134130.158	3084581.361
Calamagrostis_viridiflavescens	-2095254.533	3504201.508
Calamagrostis_viridiflavescens	-2144446.634	3081739.134
Calamagrostis_viridiflavescens	-2144446.634	3081739.134
Calamagrostis_viridiflavescens	-2144446.634	3081739.134
Calamagrostis_viridiflavescens	-2096551.161	3506078.122
Calamagrostis_viridiflavescens	-2095254.533	3504201.508
Calamagrostis_viridiflavescens	-2095254.533	3504201.508
Calamagrostis_viridiflavescens	-2053691.779	3586284.249
Calamagrostis_viridiflavescens	-2142826.609	3094370.572
Calamagrostis_viridiflavescens	-2142826.609	3094370.572
Calamagrostis_viridiflavescens	-2095769.287	3506849.343
Calamagrostis_viridiflavescens	-2051903.186	3586986.66
Calamagrostis_viridiflavescens	-2051903.186	3586986.66
Calamagrostis_viridiflavescens	-2186499.324	3040634.48
Calamagrostis_viridiflavescens	-2186499.324	3040634.48
Calamagrostis_viridiflavescens	-2105872.882	3402627.318
Calamagrostis_viridiflavescens	-2096234.742	3385737.632
Calamagrostis_viridiflavescens	-2092128.615	3374755.277
Calamagrostis_viridiflavescens	-2104126.66	3348822.117
Calamagrostis_viridiflavescens	-2122313.456	3211158.058
Calamagrostis_viridiflavescens	-2141583.429	3099741.841
Calamagrostis_viridiflavescens	-2141583.429	3099741.841
Calamagrostis_viridiflavescens	-2095254.533	3504201.508
Calamagrostis_viridiflavescens	-2095254.533	3504201.508
Calamagrostis_viridiflavescens	-2053691.779	3586284.249
Calamagrostis_viridiflavescens	-2142826.609	3094370.572
Calamagrostis_viridiflavescens	-2051903.186	3586986.66
Calamagrostis_viridiflavescens	-2051903.186	3586986.66
Capsicum_rhomboideum	-2143768.752	3050004.272
Capsicum_rhomboideum	-2155508.152	3070716.182
Capsicum_rhomboideum	-2098186.317	3525832.965
Capsicum_rhomboideum	-2097005.261	3526316.848
Capsicum_rhomboideum	-2097586.565	3525591.719
Capsicum_rhomboideum	-2096421.001	3520785.979
Capsicum_rhomboideum	-2106963.45	3532800.162
Capsicum_rhomboideum	-2106909.908	3532755.595
Capsicum_rhomboideum	-2106106.693	3533527.43
Capsicum_rhomboideum	-2106167.069	3533504.168
Capsicum_rhomboideum	-2081008.652	3579332.894
Capsicum_rhomboideum	-2083017.341	3580242.142
Capsicum_rhomboideum	-2083855.187	3574034.652
Capsicum_rhomboideum	-2078222.501	3591961.912
Capsicum_rhomboideum	-2156890.122	3157986.749
Capsicum_rhomboideum	-2142144.735	3146644.507
Capsicum_rhomboideum	-2198258.708	3044288.036
Capsicum_rhomboideum	-2198077.622	3044858.13
Capsicum_rhomboideum	-2205740.215	3068243.601
Capsicum_rhomboideum	-2209071.683	3056668.887
Capsicum_rhomboideum	-2140458.363	3143993.935
Capsicum_rhomboideum	-2213954.908	3149717.169
Capsicum_rhomboideum	-2254240.981	3126697.596
Capsicum_rhomboideum	-2110979.321	3387697.583
Capsicum_rhomboideum	-2110979.321	3387697.583
Capsicum_rhomboideum	-2110979.321	3387697.583
Capsicum_rhomboideum	-2111604.645	3387963.728
Capsicum_rhomboideum	-2078257.909	3567888.299
Capsicum_rhomboideum	-2073926.615	3566313.699
Capsicum_rhomboideum	-2073926.615	3566313.699
Capsicum_rhomboideum	-2099471.096	3526551.651
Capsicum_rhomboideum	-2094499.165	3518687.272
Capsicum_rhomboideum	-2097490.856	3518144.186
Capsicum_rhomboideum	-2097490.856	3518144.186
Capsicum_rhomboideum	-2097490.856	3518144.186
Capsicum_rhomboideum	-2097207.355	3520220.707
Capsicum_rhomboideum	-2097641.078	3523778.511
Capsicum_rhomboideum	-2097641.078	3523778.511
Capsicum_rhomboideum	-2097641.078	3523778.511
Capsicum_rhomboideum	-2097207.355	3520220.707
Capsicum_rhomboideum	-2130953.442	3044870.119
Capsicum_rhomboideum	-2091525.998	3520912.355
Capsicum_rhomboideum	-2098112.374	3517476.272
Capsicum_rhomboideum	-2098112.374	3517476.272
Capsicum_rhomboideum	-2098112.374	3517476.272
Capsicum_rhomboideum	-2091525.998	3520912.355
Capsicum_rhomboideum	-2098112.374	3517476.272
Capsicum_rhomboideum	-2157322.865	3076899.84
Capsicum_rhomboideum	-2157322.865	3076899.84
Capsicum_rhomboideum	-2134261.756	3056636.361
Capsicum_rhomboideum	-2162931.626	3158156.157
Capsicum_rhomboideum	-2056501.45	3576297.15
Capsicum_rhomboideum	-2056501.45	3576297.15
Capsicum_rhomboideum	-2140646.603	3143669.682
Capsicum_rhomboideum	-2096551.161	3506078.122
Capsicum_rhomboideum	-2078387.112	3587371.732
Capsicum_rhomboideum	-2078387.112	3587371.732
Capsicum_rhomboideum	-2078387.112	3587371.732
Capsicum_rhomboideum	-2078387.112	3587371.732
Capsicum_rhomboideum	-2151361.188	3087735.554
Capsicum_rhomboideum	-2152506.967	3082044.171
Capsicum_rhomboideum	-2138940.315	3056875.974
Capsicum_rhomboideum	-2140957.522	3146657.077
Capsicum_rhomboideum	-2140931.195	3146680.988
Capsicum_rhomboideum	-2140931.195	3146680.988
Capsicum_rhomboideum	-2140931.195	3146680.988
Capsicum_rhomboideum	-2095769.287	3506849.343
Capsicum_rhomboideum	-2095769.287	3506849.343
Capsicum_rhomboideum	-2169640.056	3081071.456
Capsicum_rhomboideum	-2169640.056	3081071.456
Capsicum_rhomboideum	-2079240.29	3594461.241
Capsicum_rhomboideum	-2079240.29	3594461.241
Capsicum_rhomboideum	-2079240.29	3594461.241
Capsicum_rhomboideum	-2079240.29	3594461.241
Capsicum_rhomboideum	-2143768.752	3050004.272
Capsicum_rhomboideum	-2155508.152	3070716.182
Capsicum_rhomboideum	-2098186.317	3525832.965
Capsicum_rhomboideum	-2097005.261	3526316.848
Capsicum_rhomboideum	-2097586.565	3525591.719
Capsicum_rhomboideum	-2096421.001	3520785.979
Capsicum_rhomboideum	-2106963.45	3532800.162
Capsicum_rhomboideum	-2106909.908	3532755.595
Capsicum_rhomboideum	-2106106.693	3533527.43
Capsicum_rhomboideum	-2106167.069	3533504.168
Capsicum_rhomboideum	-2081008.652	3579332.894
Capsicum_rhomboideum	-2083017.341	3580242.142
Capsicum_rhomboideum	-2083855.187	3574034.652
Capsicum_rhomboideum	-2078222.501	3591961.912
Capsicum_rhomboideum	-2156890.122	3157986.749
Capsicum_rhomboideum	-2142144.735	3146644.507
Capsicum_rhomboideum	-2198258.708	3044288.036
Capsicum_rhomboideum	-2198077.622	3044858.13
Capsicum_rhomboideum	-2205740.215	3068243.601
Capsicum_rhomboideum	-2209071.683	3056668.887
Capsicum_rhomboideum	-2140458.363	3143993.935
Cestrum_peruvianum	-2052433.515	3568884.276
Cestrum_peruvianum	-2148856.263	3166300.808
Cestrum_peruvianum	-2109178.335	3417527.665
Cestrum_peruvianum	-2099471.096	3526551.651
Cestrum_peruvianum	-2099471.096	3526551.651
Cestrum_peruvianum	-2099471.096	3526551.651
Cestrum_peruvianum	-2099471.096	3526551.651
Cestrum_peruvianum	-2111750.286	3527863.191
Cestrum_peruvianum	-2130950.403	3267266.191
Cestrum_peruvianum	-2134172.3	3265218.977
Cestrum_peruvianum	-2097641.078	3523778.511
Cestrum_peruvianum	-2106457.464	3517281.175
Cestrum_peruvianum	-2149212.701	3245192.81
Cestrum_peruvianum	-2189594.393	3136318.895
Cestrum_peruvianum	-2092114.225	3551848.692
Cestrum_peruvianum	-2094638.894	3551212.012
Cestrum_peruvianum	-2126862.386	3498046.462
Cestrum_peruvianum	-2126862.386	3498046.462
Cestrum_peruvianum	-2126862.386	3498046.462
Cestrum_peruvianum	-2126862.386	3498046.462
Cestrum_peruvianum	-2126862.386	3498046.462
Cestrum_peruvianum	-2126862.386	3498046.462
Cestrum_peruvianum	-2126862.386	3498046.462
Cestrum_peruvianum	-2126862.386	3498046.462
Cestrum_peruvianum	-2126862.386	3498046.462
Cestrum_peruvianum	-2126862.386	3498046.462
Cestrum_peruvianum	-2126862.386	3498046.462
Cestrum_peruvianum	-2126862.386	3498046.462
Cestrum_peruvianum	-2126862.386	3498046.462
Cestrum_peruvianum	-2126862.386	3498046.462
Cestrum_peruvianum	-2145275.962	3081444.606
Cestrum_peruvianum	-2104059.803	3497703.01
Cestrum_peruvianum	-2095769.287	3506849.343
Cestrum_peruvianum	-2219363.031	3061084.808
Cestrum_peruvianum	-2100277.215	3498165.826
Cestrum_peruvianum	-2100277.215	3498165.826
Cestrum_peruvianum	-2100277.215	3498165.826
Cestrum_peruvianum	-2100277.215	3498165.826
Cestrum_peruvianum	-2100277.215	3498165.826
Cestrum_peruvianum	-2100277.215	3498165.826
Cestrum_peruvianum	-2088809.226	3493697.595
Cestrum_peruvianum	-2052433.515	3568884.276
Cestrum_peruvianum	-2148856.263	3166300.808
Cheilanthes_bonariensis	-2135651.904	3046108.385
Cheilanthes_bonariensis	-2143768.752	3050004.272
Cheilanthes_bonariensis	-2097005.261	3526316.848
Cheilanthes_bonariensis	-2097586.565	3525591.719
Cheilanthes_bonariensis	-2098521.741	3524326.992
Cheilanthes_bonariensis	-2096421.001	3520785.979
Cheilanthes_bonariensis	-2106963.45	3532800.162
Cheilanthes_bonariensis	-2106909.908	3532755.595
Cheilanthes_bonariensis	-2106106.693	3533527.43
Cheilanthes_bonariensis	-2106167.069	3533504.168
Cheilanthes_bonariensis	-2083856.21	3580296.832
Cheilanthes_bonariensis	-2083714.753	3580322.902
Cheilanthes_bonariensis	-2092173.02	3374677.014
Cheilanthes_bonariensis	-2140825.944	3146710.983
Cheilanthes_bonariensis	-2175402.736	3055973.19
Cheilanthes_bonariensis	-2205740.215	3068243.601
Cheilanthes_bonariensis	-2130112.717	3053463.339
Cheilanthes_bonariensis	-2130112.717	3053463.339
Cheilanthes_bonariensis	-2122711.741	3210809.182
Cheilanthes_bonariensis	-2122711.741	3210809.182
Cheilanthes_bonariensis	-2099471.096	3526551.651
Cheilanthes_bonariensis	-2099471.096	3526551.651
Cheilanthes_bonariensis	-2106726.318	3531157.398
Cheilanthes_bonariensis	-2105828.122	3527518.426
Cheilanthes_bonariensis	-2112238.454	3527609.999
Cheilanthes_bonariensis	-2056293.707	3573249.797
Cheilanthes_bonariensis	-2090423.726	3554432.63
Cheilanthes_bonariensis	-2090423.726	3554432.63
Cheilanthes_bonariensis	-2096990.46	3518441.529
Cheilanthes_bonariensis	-2097490.856	3518144.186
Cheilanthes_bonariensis	-2096990.46	3518441.529
Cheilanthes_bonariensis	-2095313.594	3520451.465
Cheilanthes_bonariensis	-2106282.44	3534253.834
Cheilanthes_bonariensis	-2142414.58	3125144.854
Cheilanthes_bonariensis	-2142414.58	3125144.854
Cheilanthes_bonariensis	-2091525.998	3520912.355
Cheilanthes_bonariensis	-2095897.979	3518042.781
Cheilanthes_bonariensis	-2109441.437	3525946.082
Cheilanthes_bonariensis	-2134261.751	3056636.324
Cheilanthes_bonariensis	-2134261.751	3056636.324
Cheilanthes_bonariensis	-2134261.751	3056636.324
Cheilanthes_bonariensis	-2062243.943	3577986.606
Cheilanthes_bonariensis	-2067606.515	3577872.498
Cheilanthes_bonariensis	-2096551.161	3506078.122
Cheilanthes_bonariensis	-2113014.5	3528151.013
Cheilanthes_bonariensis	-2113014.5	3528151.013
Cheilanthes_bonariensis	-2165019.918	3083297.891
Cheilanthes_bonariensis	-2165019.918	3083297.891
Cheilanthes_bonariensis	-2133690.58	3047132.473
Cheilanthes_bonariensis	-2140055.795	3146379.033
Cheilanthes_bonariensis	-2140931.195	3146680.988
Cheilanthes_bonariensis	-2140931.195	3146680.988
Cheilanthes_bonariensis	-2140351.32	3137887.554
Cheilanthes_bonariensis	-2148131.549	3128533.514
Cheilanthes_bonariensis	-2148131.549	3128533.514
Cheilanthes_bonariensis	-2148131.549	3128533.514
Cheilanthes_bonariensis	-2087849.523	3602050.24
Cheilanthes_bonariensis	-2087849.523	3602050.24
Cheilanthes_bonariensis	-2135651.904	3046108.385
Cheilanthes_bonariensis	-2143768.752	3050004.272
Cheilanthes_bonariensis	-2097005.261	3526316.848
Cheilanthes_bonariensis	-2097586.565	3525591.719
Cheilanthes_bonariensis	-2098521.741	3524326.992
Cheilanthes_bonariensis	-2096421.001	3520785.979
Cheilanthes_bonariensis	-2106963.45	3532800.162
Cheilanthes_bonariensis	-2106909.908	3532755.595
Cheilanthes_bonariensis	-2106106.693	3533527.43
Cheilanthes_bonariensis	-2106167.069	3533504.168
Cheilanthes_bonariensis	-2083856.21	3580296.832
Cheilanthes_bonariensis	-2083714.753	3580322.902
Cheilanthes_bonariensis	-2092173.02	3374677.014
Cheilanthes_bonariensis	-2140825.944	3146710.983
Cheilanthes_bonariensis	-2175402.736	3055973.19
Cheilanthes_bonariensis	-2205740.215	3068243.601
Cheilanthes_myriophylla	-2135651.904	3046108.385
Cheilanthes_myriophylla	-2143768.752	3050004.272
Cheilanthes_myriophylla	-2098186.317	3525832.965
Cheilanthes_myriophylla	-2097586.565	3525591.719
Cheilanthes_myriophylla	-2098582.182	3524349.706
Cheilanthes_myriophylla	-2106106.693	3533527.43
Cheilanthes_myriophylla	-2106167.069	3533504.168
Cheilanthes_myriophylla	-2083856.21	3580296.832
Cheilanthes_myriophylla	-2083714.753	3580322.902
Cheilanthes_myriophylla	-2111014.338	3408414.157
Cheilanthes_myriophylla	-2122313.456	3211158.058
Cheilanthes_myriophylla	-2140825.944	3146710.983
Cheilanthes_myriophylla	-2106880.066	3391878.066
Cheilanthes_myriophylla	-2106501.602	3346708.475
Cheilanthes_myriophylla	-2106501.602	3346708.475
Cheilanthes_myriophylla	-2106501.602	3346708.475
Cheilanthes_myriophylla	-2106501.602	3346708.475
Cheilanthes_myriophylla	-2106501.602	3346708.475
Cheilanthes_myriophylla	-2107955.392	3404778.725
Cheilanthes_myriophylla	-2110621.829	3409140.238
Cheilanthes_myriophylla	-2110621.829	3409140.238
Cheilanthes_myriophylla	-2110621.829	3409140.238
Cheilanthes_myriophylla	-2106795.986	3338414.738
Cheilanthes_myriophylla	-2106795.986	3338414.738
Cheilanthes_myriophylla	-2126625.464	3245720.927
Cheilanthes_myriophylla	-2126625.464	3245720.927
Cheilanthes_myriophylla	-2130112.717	3053463.339
Cheilanthes_myriophylla	-2099471.096	3526551.651
Cheilanthes_myriophylla	-2106726.318	3531157.398
Cheilanthes_myriophylla	-2105828.122	3527518.426
Cheilanthes_myriophylla	-2105828.122	3527518.426
Cheilanthes_myriophylla	-2105828.122	3527518.426
Cheilanthes_myriophylla	-2111750.286	3527863.191
Cheilanthes_myriophylla	-2056293.707	3573249.797
Cheilanthes_myriophylla	-2090423.726	3554432.63
Cheilanthes_myriophylla	-2090423.726	3554432.63
Cheilanthes_myriophylla	-2090423.726	3554432.63
Cheilanthes_myriophylla	-2097490.856	3518144.186
Cheilanthes_myriophylla	-2095313.594	3520451.465
Cheilanthes_myriophylla	-2097490.856	3518144.186
Cheilanthes_myriophylla	-2097490.856	3518144.186
Cheilanthes_myriophylla	-2095313.594	3520451.465
Cheilanthes_myriophylla	-2123217.74	3282532.296
Cheilanthes_myriophylla	-2123217.74	3282532.296
Cheilanthes_myriophylla	-2142414.58	3125144.854
Cheilanthes_myriophylla	-2093690.543	3523441.775
Cheilanthes_myriophylla	-2093636.289	3522461.055
Cheilanthes_myriophylla	-2142414.58	3125144.854
Cheilanthes_myriophylla	-2093690.543	3523441.775
Cheilanthes_myriophylla	-2142414.58	3125144.854
Cheilanthes_myriophylla	-2098112.374	3517476.272
Cheilanthes_myriophylla	-2098112.374	3517476.272
Cheilanthes_myriophylla	-2095897.979	3518042.781
Cheilanthes_myriophylla	-2098112.374	3517476.272
Cheilanthes_myriophylla	-2109441.437	3525946.082
Cheilanthes_myriophylla	-2134261.751	3056636.324
Cheilanthes_myriophylla	-2134261.751	3056636.324
Cheilanthes_myriophylla	-2067606.515	3577872.498
Cheilanthes_myriophylla	-2067606.515	3577872.498
Cheilanthes_myriophylla	-2135505.264	3044989.905
Cheilanthes_myriophylla	-2140055.79	3146378.997
Cheilanthes_myriophylla	-2140055.795	3146379.033
Cheilanthes_myriophylla	-2140055.79	3146378.997
Cheilanthes_myriophylla	-2140055.79	3146378.997
Cheilanthes_myriophylla	-2140931.195	3146680.988
Cheilanthes_myriophylla	-2140931.195	3146680.988
Cheilanthes_myriophylla	-2140351.32	3137887.554
Cheilanthes_myriophylla	-2140351.32	3137887.554
Cheilanthes_myriophylla	-2143910.256	3052375.648
Cheilanthes_myriophylla	-2159975.092	3029930.565
Cheilanthes_myriophylla	-2159975.092	3029930.565
Cheilanthes_myriophylla	-2159975.092	3029930.565
Cheilanthes_myriophylla	-2135651.904	3046108.385
Cheilanthes_myriophylla	-2143768.752	3050004.272
Cheilanthes_myriophylla	-2098186.317	3525832.965
Cheilanthes_myriophylla	-2097586.565	3525591.719
Cheilanthes_myriophylla	-2098582.182	3524349.706
Cheilanthes_myriophylla	-2106106.693	3533527.43
Cheilanthes_myriophylla	-2106167.069	3533504.168
Cheilanthes_myriophylla	-2083856.21	3580296.832
Cheilanthes_myriophylla	-2083714.753	3580322.902
Cheilanthes_myriophylla	-2111014.338	3408414.157
Cheilanthes_myriophylla	-2122313.456	3211158.058
Cheilanthes_myriophylla	-2140825.944	3146710.983
Cleistocactus_icosagonus	-2181275.993	3075687.609
Cleistocactus_icosagonus	-2148856.263	3166300.808
Cleistocactus_icosagonus	-2139355.701	3081879.19
Cleistocactus_icosagonus	-2139355.701	3081879.19
Cleistocactus_icosagonus	-2093419.808	3520682.014
Cleistocactus_icosagonus	-2152159.669	3082135.152
Cleistocactus_icosagonus	-2156551.606	3079470.681
Cleistocactus_icosagonus	-2156551.606	3079470.681
Cleistocactus_icosagonus	-2152506.967	3082044.171
Cleistocactus_icosagonus	-2157204.998	3161331.856
Cleistocactus_icosagonus	-2152506.967	3082044.171
Cleistocactus_icosagonus	-2152506.935	3082044.212
Cleistocactus_icosagonus	-2140864.03	3140348.004
Cleistocactus_icosagonus	-2147677.24	3129448.05
Cleistocactus_icosagonus	-2147677.24	3129448.05
Cleistocactus_icosagonus	-2140055.79	3146378.997
Cleistocactus_icosagonus	-2140055.79	3146378.997
Cleistocactus_icosagonus	-2140055.79	3146378.997
Cleistocactus_icosagonus	-2140931.195	3146680.988
Cleistocactus_icosagonus	-2140931.195	3146680.988
Cleistocactus_icosagonus	-2140931.195	3146680.988
Cleistocactus_icosagonus	-2140931.195	3146680.988
Cleistocactus_icosagonus	-2140957.522	3146657.077
Cleistocactus_icosagonus	-2146737.971	3125524.91
Cleistocactus_icosagonus	-2150009.627	3165368.327
Cleistocactus_icosagonus	-2150009.627	3165368.327
Cleistocactus_icosagonus	-2181275.993	3075687.609
Cleistocactus_icosagonus	-2148856.263	3166300.808
Cleistocactus_sepium	-2110168.321	3391779.079
Cleistocactus_sepium	-2109725.519	3388196.062
Cleistocactus_sepium	-2110168.321	3391779.079
Cleistocactus_sepium	-2109946.938	3389987.713
Cleistocactus_sepium	-2109725.519	3388196.062
Cleistocactus_sepium	-2110168.321	3391779.079
Cleistocactus_sepium	-2110168.321	3391779.079
Cleistocactus_sepium	-2109946.938	3389987.713
Cleistocactus_sepium	-2109557.442	3384416.151
Cleistocactus_sepium	-2109557.442	3384416.151
Cleistocactus_sepium	-2109557.442	3384416.151
Cleistocactus_sepium	-2113415.534	3387809.922
Cleistocactus_sepium	-2106501.602	3346708.475
Cleistocactus_sepium	-2106501.602	3346708.475
Cleistocactus_sepium	-2106501.602	3346708.475
Cleistocactus_sepium	-2106501.602	3346708.475
Cleistocactus_sepium	-2106501.602	3346708.475
Cleistocactus_sepium	-2108237.344	3349963.023
Cleistocactus_sepium	-2106723.672	3348504.081
Cleistocactus_sepium	-2106723.672	3348504.081
Cleistocactus_sepium	-2106723.672	3348504.081
Cleistocactus_sepium	-2110621.829	3409140.238
Cleistocactus_sepium	-2110621.829	3409140.238
Cleistocactus_sepium	-2110278.432	3408126.448
Cleistocactus_sepium	-2110621.829	3409140.238
Cleistocactus_sepium	-2110621.829	3409140.238
Cleistocactus_sepium	-2110621.829	3409140.238
Cleistocactus_sepium	-2110621.829	3409140.238
Cleistocactus_sepium	-2102649.055	3361763.992
Cleistocactus_sepium	-2102649.055	3361763.992
Cleistocactus_sepium	-2102649.055	3361763.992
Cleistocactus_sepium	-2102649.055	3361763.992
Cleistocactus_sepium	-2106795.986	3338414.738
Cleistocactus_sepium	-2106795.986	3338414.738
Cleistocactus_sepium	-2126625.464	3245720.927
Cleistocactus_sepium	-2126625.464	3245720.927
Cleistocactus_sepium	-2122711.741	3210809.182
Cleistocactus_sepium	-2122711.741	3210809.182
Cleistocactus_sepium	-2122711.741	3210809.182
Cleistocactus_sepium	-2122711.741	3210809.182
Cleistocactus_sepium	-2074777.392	3571295.239
Cleistocactus_sepium	-2074777.392	3571295.239
Cleistocactus_sepium	-2074777.392	3571295.239
Cleistocactus_sepium	-2099471.096	3526551.651
Cleistocactus_sepium	-2074777.392	3571295.239
Cleistocactus_sepium	-2074777.392	3571295.239
Cleistocactus_sepium	-2124634.054	3278695.614
Cleistocactus_sepium	-2068969.575	3585135.377
Cleistocactus_sepium	-2097183.166	3518166.317
Cleistocactus_sepium	-2097490.944	3518144.175
Cleistocactus_sepium	-2096990.46	3518441.529
Cleistocactus_sepium	-2095593.823	3518975.937
Cleistocactus_sepium	-2097183.166	3518166.317
Cleistocactus_sepium	-2096990.46	3518441.529
Cleistocactus_sepium	-2095593.823	3518975.937
Cleistocactus_sepium	-2097490.856	3518144.186
Cleistocactus_sepium	-2107283.492	3521061.436
Cleistocactus_sepium	-2107283.492	3521061.436
Cleistocactus_sepium	-2123217.74	3282532.296
Cleistocactus_sepium	-2123217.74	3282532.296
Cleistocactus_sepium	-2123217.74	3282532.296
Cleistocactus_sepium	-2123217.74	3282532.296
Cleistocactus_sepium	-2123557.771	3282669.322
Cleistocactus_sepium	-2123217.74	3282532.296
Cleistocactus_sepium	-2123217.74	3282532.296
Cleistocactus_sepium	-2123217.74	3282532.296
Cleistocactus_sepium	-2123217.74	3282532.296
Cleistocactus_sepium	-2123217.74	3282532.296
Cleistocactus_sepium	-2127136.261	3245205.152
Cleistocactus_sepium	-2127136.261	3245205.152
Cleistocactus_sepium	-2127136.261	3245205.152
Cleistocactus_sepium	-2127136.261	3245205.152
Cleistocactus_sepium	-2093713.864	3523369.943
Cleistocactus_sepium	-2091309.69	3519133.105
Cleistocactus_sepium	-2093748.416	3523378.086
Cleistocactus_sepium	-2098112.374	3517476.272
Cleistocactus_sepium	-2095897.979	3518042.781
Cleistocactus_sepium	-2098112.374	3517476.272
Cleistocactus_sepium	-2062243.943	3577986.606
Cleistocactus_sepium	-2075846.426	3582281.253
Cleistocactus_sepium	-2075846.426	3582281.253
Cleistocactus_sepium	-2075471.166	3581322.623
Cleistocactus_sepium	-2075185.62	3581694.594
Cleistocactus_sepium	-2075471.166	3581322.623
Cleistocactus_sepium	-2109005.455	3522389.3
Cleistocactus_sepium	-2116945.022	3216406.428
Cleistocactus_sepium	-2156890.122	3157986.749
Cleistocactus_sepium	-2106880.066	3391878.066
Cleistocactus_sepium	-2083938.202	3580283.936
Cleistocactus_sepium	-2112654.559	3407106.08
Cleistocactus_sepium	-2096234.742	3385737.632
Cleistocactus_sepium	-2104126.66	3348822.117
Cleistocactus_sepium	-2104085.104	3349076.391
Cleistocactus_sepium	-2137113.396	3270190.581
Cleistocactus_sepium	-2098186.317	3525832.965
Cleistocactus_sepium	-2098582.182	3524349.706
Cleistocactus_sepium	-2106963.45	3532800.162
Cleistocactus_sepium	-2106909.908	3532755.595
Cleistocactus_sepium	-2106106.693	3533527.43
Cleistocactus_sepium	-2106167.069	3533504.168
Cleistocactus_sepium	-2116945.022	3216406.428
Cleistocactus_sepium	-2156890.122	3157986.749
Cleistocactus_sepium	-2083938.202	3580283.936
Cleistocactus_sepium	-2112654.559	3407106.08
Cleistocactus_sepium	-2096234.742	3385737.632
Cleistocactus_sepium	-2104126.66	3348822.117
Cleistocactus_sepium	-2104085.104	3349076.391
Cleistocactus_sepium	-2137113.396	3270190.581
Cleistocactus_sepium	-2098186.317	3525832.965
Cleistocactus_sepium	-2098582.182	3524349.706
Cleistocactus_sepium	-2106963.45	3532800.162
Cleistocactus_sepium	-2106909.908	3532755.595
Cleistocactus_sepium	-2106106.693	3533527.43
Cleistocactus_sepium	-2106167.069	3533504.168
Clethra_fimbriata	-2136974.602	3183992.332
Clethra_fimbriata	-2136974.602	3183992.332
Clethra_fimbriata	-2148107.608	3081020.124
Clethra_fimbriata	-2144453.631	3151345.582
Clethra_fimbriata	-2141583.429	3099741.841
Clethra_fimbriata	-2141583.429	3099741.841
Clethra_fimbriata	-2141583.429	3099741.841
Clethra_fimbriata	-2141583.429	3099741.841
Clethra_fimbriata	-2130454.933	3057245.969
Clethra_fimbriata	-2151615.384	3123944.415
Clethra_fimbriata	-2150548.341	3081569.268
Clethra_fimbriata	-2131005.966	3066564.944
Clethra_fimbriata	-2131005.966	3066564.944
Clethra_fimbriata	-2150427.005	3123531.856
Clethra_fimbriata	-2149764.293	3123419.859
Clethra_fimbriata	-2159261.275	3127582.024
Clethra_fimbriata	-2159261.275	3127582.024
Clethra_fimbriata	-2134261.756	3056636.361
Clethra_fimbriata	-2134261.756	3056636.361
Clethra_fimbriata	-2126718.054	3040999.176
Clethra_fimbriata	-2126718.054	3040999.176
Clethra_fimbriata	-2145655.074	3083168.813
Clethra_fimbriata	-2145655.074	3083168.813
Clethra_fimbriata	-2145275.962	3081444.606
Clethra_fimbriata	-2145275.962	3081444.606
Clethra_fimbriata	-2145275.962	3081444.606
Clethra_fimbriata	-2145275.962	3081444.606
Clethra_fimbriata	-2145252.487	3082385.168
Clethra_fimbriata	-2145293.633	3081967.911
Clethra_fimbriata	-2145293.633	3081967.911
Clethra_fimbriata	-2145293.633	3081967.911
Clethra_fimbriata	-2166122.993	3093435.578
Clethra_fimbriata	-2166122.993	3093435.578
Clethra_fimbriata	-2163197.498	3099729.676
Clethra_fimbriata	-2164728.155	3096819.426
Clethra_fimbriata	-2164728.155	3096819.426
Clethra_fimbriata	-2162328.514	3100122.539
Clethra_fimbriata	-2163145.264	3100673.134
Clethra_fimbriata	-2154346.706	3004856.055
Commelina_diffusa	-2143768.752	3050004.272
Commelina_diffusa	-2155508.152	3070716.182
Commelina_diffusa	-2106909.908	3532755.595
Commelina_diffusa	-2083310.198	3580245.785
Commelina_diffusa	-2078222.501	3591961.912
Commelina_diffusa	-2077834.552	3590794.933
Commelina_diffusa	-2105842.639	3402640.134
Commelina_diffusa	-2092128.615	3374755.277
Commelina_diffusa	-2092173.02	3374677.014
Commelina_diffusa	-2104126.66	3348822.117
Commelina_diffusa	-2137113.396	3270190.581
Commelina_diffusa	-2123936.227	3275546.871
Commelina_diffusa	-2122313.456	3211158.058
Commelina_diffusa	-2156890.122	3157986.749
Commelina_diffusa	-2140825.944	3146710.983
Commelina_diffusa	-2175402.736	3055973.19
Commelina_diffusa	-2175360.987	3055892.246
Commelina_diffusa	-2198258.708	3044288.036
Commelina_diffusa	-2198077.622	3044858.13
Commelina_diffusa	-2181798.621	3073289.684
Commelina_diffusa	-2182359.718	3074141.212
Commelina_diffusa	-2188199.557	3074039.18
Commelina_diffusa	-2199057.196	3072207.834
Commelina_diffusa	-2250197.839	3029238.71
Commelina_diffusa	-2139355.701	3081879.19
Commelina_diffusa	-2139355.701	3081879.19
Commelina_diffusa	-2078613.243	3246093.317
Commelina_diffusa	-2099471.096	3526551.651
Commelina_diffusa	-2106726.318	3531157.398
Commelina_diffusa	-2143900.883	3080670.497
Commelina_diffusa	-2148131.549	3128533.514
Commelina_diffusa	-2095769.287	3506849.343
Commelina_diffusa	-2095769.287	3506849.343
Commelina_diffusa	-2180231.102	3080487.956
Commelina_diffusa	-2205290.545	3110742.796
Commelina_diffusa	-2143768.752	3050004.272
Commelina_diffusa	-2155508.152	3070716.182
Commelina_diffusa	-2106909.908	3532755.595
Commelina_diffusa	-2083310.198	3580245.785
Commelina_diffusa	-2078222.501	3591961.912
Commelina_diffusa	-2077834.552	3590794.933
Commelina_diffusa	-2105842.639	3402640.134
Commelina_diffusa	-2092128.615	3374755.277
Commelina_diffusa	-2092173.02	3374677.014
Commelina_diffusa	-2104126.66	3348822.117
Commelina_diffusa	-2137113.396	3270190.581
Commelina_diffusa	-2123936.227	3275546.871
Commelina_diffusa	-2122313.456	3211158.058
Commelina_diffusa	-2156890.122	3157986.749
Commelina_diffusa	-2140825.944	3146710.983
Commelina_diffusa	-2175402.736	3055973.19
Commelina_diffusa	-2175360.987	3055892.246
Commelina_diffusa	-2198258.708	3044288.036
Commelina_diffusa	-2198077.622	3044858.13
Commelina_diffusa	-2181798.621	3073289.684
Commelina_diffusa	-2182359.718	3074141.212
Commelina_diffusa	-2188199.557	3074039.18
Commelina_diffusa	-2199057.196	3072207.834
Coriaria_ruscifolia	-2116945.022	3216406.428
Coriaria_ruscifolia	-2125607.083	3209308.478
Coriaria_ruscifolia	-2097832.112	3374674.36
Coriaria_ruscifolia	-2096794.229	3391608.028
Coriaria_ruscifolia	-2095143.708	3362688.174
Coriaria_ruscifolia	-2114389.495	3218029.73
Coriaria_ruscifolia	-2122983.944	3220256.426
Coriaria_ruscifolia	-2147938.021	3080780.446
Coriaria_ruscifolia	-2147938.021	3080780.446
Coriaria_ruscifolia	-2113344.425	3564376.553
Coriaria_ruscifolia	-2112238.454	3527609.999
Coriaria_ruscifolia	-2111750.286	3527863.191
Coriaria_ruscifolia	-2111750.286	3527863.191
Coriaria_ruscifolia	-2033800.141	3620842.52
Coriaria_ruscifolia	-2134178.269	3061858.819
Coriaria_ruscifolia	-2066979.822	3588740.706
Coriaria_ruscifolia	-2041406.218	3600769.422
Coriaria_ruscifolia	-2123241.971	3025745.519
Coriaria_ruscifolia	-2139185.37	3071304.761
Coriaria_ruscifolia	-2146815.904	3120973.727
Coriaria_ruscifolia	-2146815.904	3120973.727
Coriaria_ruscifolia	-2111335.802	3525713.769
Coriaria_ruscifolia	-2155082.957	3167156.143
Coriaria_ruscifolia	-2185426.486	3041021.75
Coriaria_ruscifolia	-2185426.486	3041021.75
Coriaria_ruscifolia	-2116945.022	3216406.428
Coriaria_ruscifolia	-2125607.083	3209308.478
Coriaria_ruscifolia	-2093660.626	3369798.616
Coriaria_ruscifolia	-2157488.092	3393153.452
Coriaria_ruscifolia	-2111750.286	3527863.191
Coriaria_ruscifolia	-2089967.915	3226939.968
Coriaria_ruscifolia	-2165879.873	3097235.557
Coriaria_ruscifolia	-2165879.873	3097235.557
Coriaria_ruscifolia	-2094638.894	3551212.012
Coriaria_ruscifolia	-2088809.226	3493697.595
Coursetia_dubia	-2097490.856	3518144.186
Coursetia_dubia	-2095897.979	3518042.781
Coursetia_dubia	-2090212.891	3512544.566
Coursetia_dubia	-2095769.287	3506849.343
Coursetia_dubia	-2113231.933	3404791.51
Coursetia_dubia	-2105842.639	3402640.134
Coursetia_dubia	-2105842.639	3402640.134
Coursetia_dubia	-2105872.882	3402627.318
Coursetia_dubia	-2105872.882	3402627.318
Coursetia_dubia	-2106880.066	3391878.066
Coursetia_dubia	-2094552.401	3380359.703
Coursetia_dubia	-2094552.401	3380359.703
Coursetia_dubia	-2094552.401	3380359.703
Coursetia_dubia	-2094552.401	3380359.703
Coursetia_dubia	-2094552.401	3380359.703
Coursetia_dubia	-2092128.615	3374755.277
Coursetia_dubia	-2092128.615	3374755.277
Coursetia_dubia	-2106501.602	3346708.475
Coursetia_dubia	-2106501.602	3346708.475
Coursetia_dubia	-2106501.602	3346708.475
Coursetia_dubia	-2106501.602	3346708.475
Coursetia_dubia	-2104430.653	3339648.927
Coursetia_dubia	-2106795.986	3338414.738
Coursetia_dubia	-2095706.888	3323446.445
Coursetia_dubia	-2120806.733	3222487.473
Coursetia_dubia	-2122313.456	3211158.058
Coursetia_dubia	-2122313.456	3211158.058
Coursetia_dubia	-2122711.741	3210809.182
Coursetia_dubia	-2122711.741	3210809.182
Coursetia_dubia	-2122711.741	3210809.182
Coursetia_dubia	-2122711.741	3210809.182
Coursetia_dubia	-2109441.437	3525946.082
Coursetia_dubia	-2114518.817	3527005.766
Coursetia_dubia	-2111750.286	3527863.191
Coursetia_dubia	-2111750.286	3527863.191
Coursetia_dubia	-2111750.286	3527863.191
Coursetia_dubia	-2052381.467	3568905.471
Coursetia_dubia	-2052381.467	3568905.471
Coursetia_dubia	-2077834.552	3590794.933
Coursetia_dubia	-2077834.552	3590794.933
Coursetia_gracilis	-2097641.078	3523778.511
Coursetia_gracilis	-2093269.257	3523030.43
Coursetia_gracilis	-2091525.998	3520912.355
Coursetia_gracilis	-2091525.998	3520912.355
Coursetia_gracilis	-2096990.46	3518441.529
Coursetia_gracilis	-2097490.856	3518144.186
Coursetia_gracilis	-2097490.856	3518144.186
Coursetia_gracilis	-2097183.166	3518166.317
Coursetia_gracilis	-2098112.374	3517476.272
Coursetia_gracilis	-2095769.287	3506849.343
Coursetia_gracilis	-2105842.639	3402640.134
Coursetia_gracilis	-2105842.639	3402640.134
Coursetia_gracilis	-2105872.882	3402627.318
Coursetia_gracilis	-2105872.882	3402627.318
Coursetia_gracilis	-2221596.203	3063601.686
Coursetia_gracilis	-2099471.096	3526551.651
Coursetia_gracilis	-2106726.318	3531157.398
Coursetia_gracilis	-2107282.654	3537001.182
Coursetia_gracilis	-2052381.467	3568905.471
Coursetia_gracilis	-2052381.467	3568905.471
Coursetia_gracilis	-2074566.753	3571637.891
Coursetia_gracilis	-2056501.45	3576297.15
Coursetia_gracilis	-2075410.094	3575896.256
Coursetia_gracilis	-2075410.094	3575896.256
Coursetia_gracilis	-2075410.094	3575896.256
Coursetia_gracilis	-2075410.094	3575896.256
Coursetia_gracilis	-2078387.112	3587371.732
Croton_elegans	-2107302.262	3521981.186
Croton_elegans	-2096421.001	3520785.979
Croton_elegans	-2096421.001	3520785.979
Croton_elegans	-2097207.355	3520220.707
Croton_elegans	-2097207.355	3520220.707
Croton_elegans	-2105842.639	3402640.134
Croton_elegans	-2105842.639	3402640.134
Croton_elegans	-2105872.882	3402627.318
Croton_elegans	-2105872.882	3402627.318
Croton_elegans	-2106880.066	3391878.066
Croton_elegans	-2096234.742	3385737.632
Croton_elegans	-2096234.742	3385737.632
Croton_elegans	-2097696.817	3525784.38
Croton_elegans	-2109473.268	3525160.028
Croton_elegans	-2109473.268	3525160.028
Croton_elegans	-2109473.268	3525160.028
Croton_elegans	-2109473.268	3525160.028
Croton_elegans	-2109473.268	3525160.028
Croton_elegans	-2052381.467	3568905.471
Croton_elegans	-2052381.467	3568905.471
Croton_elegans	-2052110.375	3569675.865
Croton_elegans	-2052110.375	3569675.865
Croton_elegans	-2063594.193	3576553.119
Croton_elegans	-2067606.515	3577872.498
Croton_elegans	-2052026.35	3585322.779
Croton_elegans	-2079240.29	3594461.241
Croton_elegans	-2079240.29	3594461.241
Croton_elegans	-2079240.29	3594461.241
Croton_elegans	-2079240.29	3594461.241
Croton_elegans	-2079240.29	3594461.241
Croton_menthodorus	-2098582.182	3524349.706
Croton_menthodorus	-2098582.182	3524349.706
Croton_menthodorus	-2098521.741	3524326.992
Croton_menthodorus	-2098521.741	3524326.992
Croton_menthodorus	-2090212.891	3512544.566
Croton_menthodorus	-2090212.891	3512544.566
Croton_menthodorus	-2090212.891	3512544.566
Croton_menthodorus	-2090212.891	3512544.566
Croton_menthodorus	-2090212.891	3512544.566
Croton_menthodorus	-2090212.891	3512544.566
Croton_menthodorus	-2090212.891	3512544.566
Croton_menthodorus	-2090212.891	3512544.566
Croton_menthodorus	-2090212.891	3512544.566
Croton_menthodorus	-2123898.588	3440933.589
Croton_menthodorus	-2111014.338	3408414.157
Croton_menthodorus	-2111014.338	3408414.157
Croton_menthodorus	-2108341.688	3404181.367
Croton_menthodorus	-2105677.789	3385827.03
Croton_menthodorus	-2092128.615	3374755.277
Croton_menthodorus	-2092128.615	3374755.277
Croton_menthodorus	-2092173.02	3374677.014
Croton_menthodorus	-2092173.02	3374677.014
Croton_menthodorus	-2188323.651	3072044.222
Croton_menthodorus	-2135214.416	3053489.119
Croton_menthodorus	-2098186.317	3525832.965
Croton_menthodorus	-2098186.317	3525832.965
Croton_menthodorus	-2097005.261	3526316.848
Croton_menthodorus	-2097005.261	3526316.848
Croton_menthodorus	-2082564.738	3563922.288
Croton_menthodorus	-2074645.603	3566205.63
Croton_menthodorus	-2088853.509	3565268.798
Croton_menthodorus	-2088853.509	3565268.798
Croton_menthodorus	-2078257.909	3567888.299
Croton_menthodorus	-2082378.298	3572497.005
Croton_menthodorus	-2082378.298	3572497.005
Croton_menthodorus	-2082378.298	3572497.005
Croton_menthodorus	-2082378.298	3572497.005
Croton_menthodorus	-2082378.298	3572497.005
Croton_menthodorus	-2062727.135	3576232.096
Croton_menthodorus	-2062727.135	3576232.096
Croton_menthodorus	-2062727.135	3576232.096
Croton_menthodorus	-2063594.155	3576553.124
Croton_menthodorus	-2063594.159	3576553.159
Croton_menthodorus	-2081008.652	3579332.894
Croton_menthodorus	-2081008.652	3579332.894
Croton_menthodorus	-2081218.79	3579343.546
Croton_menthodorus	-2081218.79	3579343.546
Croton_menthodorus	-2083017.341	3580242.142
Croton_menthodorus	-2083017.341	3580242.142
Croton_menthodorus	-2083938.202	3580283.936
Croton_menthodorus	-2083938.202	3580283.936
Croton_menthodorus	-2083856.21	3580296.832
Croton_menthodorus	-2083856.21	3580296.832
Croton_menthodorus	-2083714.753	3580322.902
Croton_menthodorus	-2083714.753	3580322.902
Croton_menthodorus	-2077477.636	3581480.58
Croton_menthodorus	-2077834.552	3590794.933
Croton_menthodorus	-2077834.552	3590794.933
Croton_wagneri	-2097641.078	3523778.511
Croton_wagneri	-2097641.078	3523778.511
Croton_wagneri	-2097641.078	3523778.511
Croton_wagneri	-2097641.078	3523778.511
Croton_wagneri	-2096421.001	3520785.979
Croton_wagneri	-2096421.001	3520785.979
Croton_wagneri	-2106457.464	3517281.175
Croton_wagneri	-2094499.165	3518687.272
Croton_wagneri	-2104129.038	3513957.796
Croton_wagneri	-2090212.891	3512544.566
Croton_wagneri	-2095769.287	3506849.343
Croton_wagneri	-2095769.287	3506849.343
Croton_wagneri	-2095769.287	3506849.343
Croton_wagneri	-2095769.287	3506849.343
Croton_wagneri	-2095769.287	3506849.343
Croton_wagneri	-2095769.287	3506849.343
Croton_wagneri	-2095769.287	3506849.343
Croton_wagneri	-2095769.287	3506849.343
Croton_wagneri	-2095769.287	3506849.343
Croton_wagneri	-2095769.287	3506849.343
Croton_wagneri	-2100277.215	3498165.826
Croton_wagneri	-2100277.215	3498165.826
Croton_wagneri	-2100277.215	3498165.826
Croton_wagneri	-2100277.215	3498165.826
Croton_wagneri	-2100277.215	3498165.826
Croton_wagneri	-2153371.952	3411318.391
Croton_wagneri	-2153371.952	3411318.391
Croton_wagneri	-2153371.952	3411318.391
Croton_wagneri	-2153371.952	3411318.391
Croton_wagneri	-2153371.952	3411318.391
Croton_wagneri	-2106099.069	3408484.973
Croton_wagneri	-2122711.741	3210809.182
Croton_wagneri	-2188623.62	3075275.103
Croton_wagneri	-2188623.62	3075275.103
Croton_wagneri	-2175402.736	3055973.19
Croton_wagneri	-2175402.736	3055973.19
Croton_wagneri	-2144468.682	3055467.528
Croton_wagneri	-2144188.732	3053282.398
Croton_wagneri	-2137028.127	3053704.175
Croton_wagneri	-2143768.752	3050004.272
Croton_wagneri	-2143768.752	3050004.272
Croton_wagneri	-2143642.745	3049020.733
Croton_wagneri	-2142368.342	3039073.451
Croton_wagneri	-2099471.096	3526551.651
Croton_wagneri	-2106726.318	3531157.398
Croton_wagneri	-2106909.908	3532755.595
Croton_wagneri	-2106909.908	3532755.595
Croton_wagneri	-2106963.45	3532800.162
Croton_wagneri	-2106963.45	3532800.162
Croton_wagneri	-2106167.069	3533504.168
Croton_wagneri	-2106167.069	3533504.168
Croton_wagneri	-2106106.693	3533527.43
Croton_wagneri	-2106106.693	3533527.43
Croton_wagneri	-2059794.169	3577007.033
Croton_wagneri	-2063594.193	3576553.119
Croton_wagneri	-2063833.732	3580282.243
Croton_wagneri	-2083856.21	3580296.832
Croton_wagneri	-2083856.21	3580296.832
Croton_wagneri	-2081283.857	3594871.009
Croton_wagneri	-2094815.44	3607322.166
Croton_wagneri	-2097586.565	3525591.719
Croton_wagneri	-2097586.565	3525591.719
Cyathostegia_mathewsii	-2135651.904	3046108.385
Cyathostegia_mathewsii	-2143768.752	3050004.272
Cyathostegia_mathewsii	-2181275.993	3075687.609
Cyathostegia_mathewsii	-2177770.025	3071086.038
Cyathostegia_mathewsii	-2155508.152	3070716.182
Cyathostegia_mathewsii	-2154375.418	3067763.942
Cyathostegia_mathewsii	-2175402.736	3055973.19
Cyathostegia_mathewsii	-2175360.987	3055892.246
Cyathostegia_mathewsii	-2198077.622	3044858.13
Cyathostegia_mathewsii	-2199057.196	3072207.834
Cyathostegia_mathewsii	-2199091.252	3071466.685
Cyathostegia_mathewsii	-2207557.741	3060045.527
Cyathostegia_mathewsii	-2200041.703	3069322.825
Cyathostegia_mathewsii	-2130321.048	3057480.296
Cyathostegia_mathewsii	-2130321.048	3057480.296
Cyathostegia_mathewsii	-2149642.441	3081240.17
Cyathostegia_mathewsii	-2149642.441	3081240.17
Cyathostegia_mathewsii	-2149642.441	3081240.17
Cyathostegia_mathewsii	-2149642.441	3081240.17
Cyathostegia_mathewsii	-2149642.441	3081240.17
Cyathostegia_mathewsii	-2133100.631	3047529.295
Cyathostegia_mathewsii	-2162906.317	3089946.139
Cyathostegia_mathewsii	-2162906.317	3089946.139
Cyathostegia_mathewsii	-2154626.743	3081870.835
Cyathostegia_mathewsii	-2154626.743	3081870.835
Cyathostegia_mathewsii	-2154496.149	3080044.665
Cyathostegia_mathewsii	-2155334.761	3081218.757
Cyathostegia_mathewsii	-2166186.638	3082432.112
Cyathostegia_mathewsii	-2156561.813	3071576.381
Cyathostegia_mathewsii	-2156561.813	3071576.381
Cyathostegia_mathewsii	-2145325.812	3082700.494
Cyathostegia_mathewsii	-2151084.902	3082182.702
Cyathostegia_mathewsii	-2151084.902	3082182.702
Cyathostegia_mathewsii	-2153164.351	3082787.216
Cyathostegia_mathewsii	-2153164.351	3082787.216
Cyathostegia_mathewsii	-2153164.351	3082787.216
Cyathostegia_mathewsii	-2152506.967	3082044.171
Cyathostegia_mathewsii	-2152506.967	3082044.171
Cyathostegia_mathewsii	-2137028.127	3053704.175
Cyathostegia_mathewsii	-2164991.816	3083335.343
Cyathostegia_mathewsii	-2164991.816	3083335.343
Cyathostegia_mathewsii	-2140755.881	3058070.112
Cyathostegia_mathewsii	-2140755.881	3058070.112
Cyathostegia_mathewsii	-2164048.83	3084254.96
[truncated: 3,686 more rows]
